# Supplementary material for: Impact of Pasture-Based Diets on the Untargeted Metabolomics Profile of Sarda Sheep Milk
Source: Foods. 2022 Dec 27;12(1):143. doi: 10.3390/foods12010143 (PMC9818515; doi:10.3390/foods12010143)
Supplement: Supplementary file 1 [file foods-12-00143-s001.zip]

Archive with 2 entries (2 files):
- foods-1997272-supplementary.xlsx
- __MACOSX/._foods-1997272-supplementary.xlsx
