# Supplementary material for: Impact of Pasture-Based Diets on the Untargeted Metabolomics Profile of Sarda Sheep Milk
Source: Foods. 2022 Dec 27;12(1):143. doi: 10.3390/foods12010143 (PMC9818515; doi:10.3390/foods12010143)
Supplement: Supplementary file 1 [file foods-12-00143-s001.zip › foods-1997272-supplementary.xlsx]

## Sheet: Table S1 - annotations
Compound	Sample1_P1	Sample1_P3	Sample1_P4	Sample10_P1	Sample10_P2	Sample10_P3	Sample10_P4	Sample11_P1	Sample11_P2	Sample11_P3	Sample11_P4	Sample13_P2	Sample13_P3	Sample13_P4	Sample14_P1	Sample14_P2	Sample14_P3	Sample14_P4	Sample2_P2	Sample2_P3	Sample2_P4	Sample3_P1	Sample3_P2	Sample3_P3	Sample3_P4	Sample4_P1	Sample4_P2	Sample4_P3	Sample4_P4	Sample5_P1	Sample5_P2	Sample5_P3	Sample5_P4	Sample6_P1	Sample6_P2	Sample6_P3	Sample6_P4	Sample8_P1	Sample8_P2	Sample8_P3	Sample8_P4	Sample9_P1	Sample9_P2	Sample9_P3	Sample9_P4
(-)-Epicatechin-(2a-7)(4a-8)-epicatechin 3-O-galactoside	993910	923448	777489	1.63359e+06	887574	703714	1.07496e+06	616951	670883	609099	632311	672611	464768	966818	698473	480507	690647	623209	627316	632679	544911	535029	606095	747254	629460	396156	688072	582976	555735	351421	691863	825749	623011	636900	603108	464616	568208	676380	514886	690050	627105	610747	570701	558590	580013
1-Sinapoyl-2-feruloylgentiobiose	993910	923448	777489	1.63359e+06	887574	703714	1.07496e+06	616951	670883	609099	632311	672611	464768	966818	698473	480507	690647	623209	627316	632679	544911	535029	606095	747254	629460	396156	688072	582976	555735	351421	691863	825749	623011	636900	603108	464616	568208	676380	514886	690050	627105	610747	570701	558590	580013
1,2-Dipalmitoylglycerol	778499	665933	649441	812119	813055	1	832945	1	1	789208	806997	1	578112	2695685	712051	1	2251473	1	771579	1	1	794590	592091	666387	1	925944	752241	576238	1	1	1012797	1	1	667031	764559	1	452633	1067067	1	2725394	818191	1	2169235	1	1
1,4-Naphtoquinone	1	5495.09	1	1	1	1	1	7095.17	1	5284.34	4126.83	13913.6	11779.1	5410.31	12269.9	12620.9	13962.6	12951.1	1	1	5219.99	11481.7	5620.47	5273.16	7458.43	5555.86	1	12599	6051.96	1	1	1	1	5338.92	1	11725	5688.29	11366	6918.24	1	6095.06	1	1	1	1
10E-Octadecenoic acid	652775	1059485	612303	296828	1	1	1	346573	568202	718825	1471352	1431031	1	1	1634868	1719238	1166904	759015	868440	1	1	1124819	881705	1019940	894555	580073	591876	564232	923730	369701	885203	379603	708778	845993	1	1057622	867955	850244	1	1	1	1	1	439354	677769
10E, 12E-Octadecadienoic acid	1	1	1	80891	1	1	1	143304	1	1	908267	422099	1	1	743384	1332450	1	1	759575	1	1	1279629	509816	711126	1	1	1	1	1424517	1	746547	1	1	429049	1	1046234	1239440	1	1152284	1	1	1595988	941020	1	1
10E,12Z-Octadecadienoic acid	1	1	1	80891	1	1	1	143304	1	1	647955	422099	1	1	743384	1332450	1	1	759575	1	1	1279629	509816	711126	1	1	1	1	1424517	1	746547	1	1	429049	1	1046234	1239440	1	1152284	1	1	1595988	941020	1	1
11b-Hydroxyandrost-4-ene-3,17-dione	1	268915	1	1	338061	1	1	1	1	310979	1	1	1	1	1	1	1	1	1	1	1	1	1	331408	1	1	297132	1	1	1	445583	1	1	370537	1	1	322997	1	1	1	1	1	1	1	1
11E, 13E-Octadecadienoic acid	1	1	1	80891	1	1	1	143304	1	1	908267	422099	1	1	743384	1332450	1	1	759575	1	1	1279629	509816	711126	1	1	1	1	1424517	1	746547	1	1	429049	1	1046234	1239440	1	1152284	1	1	1595988	941020	1	1
11Z-hexadecenoic acid	1	1	1	1	1	1	1	1	1	1	1	1	1	1	1	452453	1	1	1	1	1	1	1	1	1	1	1	1	369851	1	1	1	1	1	1	1	1	1	1	1	1	1	1	1	1
12E, 14E-Octadecadienoic acid	1	1	1	80891	1	1	1	143304	1	1	908267	422099	1	1	743384	1332450	1	1	759575	1	1	1279629	509816	711126	1	1	1	1	1424517	1	746547	1	1	429049	1	1046234	1239440	1	1152284	1	1	1595988	941020	1	1
13Z-Octadecenoic acid	652775	1059485	612303	296828	1	1	1	346573	568202	718825	1471352	1431031	1	1	1634868	1719238	1166904	759015	868440	1	1	1124819	881705	1019940	894555	580073	591876	564232	923730	369701	885203	379603	708778	845993	1	1057622	867955	850244	1	1	1	1	1	439354	677769
16:0 Cholesteryl ester	1	689601	1	1	567344	1	819259	1015826	1	1	954028	811942	1	1	1	1	1	1	1	1	1	1	1	1	1	1	1	684755	1	1	1	583389	1	1	1	938975	1	1	858933	1	1176329	1543473	1	680245	1
17a-Estradiol	1	1	1	164905	1	1	1	1	1	1	1	1	1	1	1	1	1	1	1	1	1	1	1	1	1	1	1	1	1	1	1	1	1	1	1	1	1	1	1	1	1	1	1	1	1
18:1 Cholesteryl ester	1	630338	1	1	1	481093	1	1	354093	1	1	949690	1	1	2171212	444778	1	2785397	418828	407152	496381	1	580859	601604	1	412554	282381	1118140	767888	1	1	1	477887	227344	1	1614363	723156	1	402289	404239	2432500	3012587	972134	1	1
18:2 Cholesteryl ester	1	2150849	1203457	1287203	1883098	893538	3111979	3575303	623631	447135	3492418	1816252	986000	645470	1793006	1109651	242458	6921330	1579247	1373311	887545	652408	1852605	905257	2650391	664843	1421874	282304	866125	1077593	553565	1899582	670627	770373	484311	3902154	529230	1565589	3514586	143290	7906915	4137758	443906	2739622	622869
2-Hydroxy-2-phenylacetic acid	1	1	1	1	1	1	1	1	1	93101	1	112787	1	1	128411	131353	1	181840	1	1	1	1	1	1	1	1	1	101591	1	82068	1	1	94089	1	1	1	108783	120616	1	1	1	1	1	1	1
2-Hydroxybenzoic acid	28919.4	34670.3	17442.8	1	1	1	1	1	1	1	1	1	16530.8	32921.3	1	1	1	1	17290.4	1	1	1	1	1	1	1	1	1	1	1	1	1	1	1	1	1	1	1	1	1	1	1	1	1	1
2-Hydroxyenterodiol	4203841	4166514	4208480	4574266	3242238	4186933	5436129	4489840	4547971	4304039	3802137	4072415	5168589	4813877	4026137	2904756	4275005	4714471	3059714	4197789	4256006	2671542	3627027	3134596	3355087	4043619	3846042	4248974	2801170	4308695	2817689	4293189	4190898	3913737	4908421	3061810	3365025	3753353	2980787	4369655	4810775	2651094	3166697	4435613	3032384
2-Hydroxyphenethylamine	1	1	1	1	596146	1	1	1	1	1	1	1	1	1	1	1	1	1	1	1	1	1	1	1	1	1	1	1	1	554007	1	1	1	1	1	1	1	1	1	1	1	1	1	1	1
2-Hydroxyphenylacetic acid	1	1	1	1	1	1	1	1	1	93101	1	112787	1	1	128411	131353	1	181840	1	1	1	1	1	1	1	1	1	101591	1	82068	1	1	94089	1	1	1	108783	120616	1	1	1	1	1	1	1
2-Methylbutyroylcarnitine	14594660	3357096	13262584	21296208	5389461	10936786	22088496	19456056	16935808	12598287	41525808	6073534	3286214	6245849	10019680	12346506	13094961	18482720	9146039	7837846	13060086	10241419	8334294	3962908	12234476	8531090	6622911	4507554	9598881	3962494	9746917	4096241	10458275	6669107	5551982	4385298	6302193	23977632	27521700	14615162	22563300	16143506	5057733	6786784	9373924
2-Methylhippuric acid	1	1	1	1	361242	1	1	1	1	1	1	1	1	1	1	1	1	1	1	1	1	1	1	1	1	1	1	1	1	1	1	1	1	1	1	1	1	1	1	1	1	1	1	1	1
2,4-Diaminobutyric acid	154192	644038	143263	185258	558683	615516	386965	852858	619931	725926	264651	793757	716326	685900	962450	764572	603422	493048	502282	593353	587331	513548	715341	613790	440006	504454	529451	483467	580997	874844	680605	826558	392803	617100	749235	787379	496604	413637	453632	559653	441007	924710	922656	753242	461178
20:5 Cholesteryl ester	1	2114972	1203457	1287203	161423	893538	3064632	3513277	623631	447135	510637	1	986000	645470	1	1109651	242458	1496441	1579247	199980	887545	652408	1852605	905257	497670	664843	300494	799498	150569	1077593	553565	226268	670627	770373	484311	715973	529230	114113	3442896	143290	7713387	1	443906	570581	622869
22:5 Cholesteryl ester	1	613688	3450537	483357	585002	1	849390	5664486	5745977	731600	1437020	1	244044	959855	8664644	1	827908	5277130	410661	2925967	1975707	171573	932104	1767874	1647453	1812783	774022	2524942	5713062	268546	1462002	1036936	3089421	348828	126369	3455099	5131342	682914	2909352	1386135	1269065	888356	1	1543626	3392065
24-Methylcholestanol ferulate	160820	138444	49564.1	244377	113755	35747.4	131293	1	42587	714669	252419	41792	22448.3	797284	51714.4	54859.4	970163	358912	91259.2	23325.1	48889	267916	184937	186786	213213	369979	708040	66152.9	381391	38801.8	382642	18976	146806	159791	858595	17854	345413	357399	55910.3	1.00587e+06	473061	43876.4	558334	88668.7	230293
24-Methylcholesterol ferulate	1.18853e+06	106974	73651.4	566351	24320.9	17986.7	202886	93329.9	576094	90366.5	253263	380349	994304	1354530	65941	427882	3.61537e+06	1.36973e+06	23944.3	35383.3	23267.2	238201	158554	112745	169833	389853	703591	289296	460913	566088	204590	285339	352006	118486	757996	460302	445595	510119	170900	1.14651e+06	609176	26476.4	102896	94362.5	74578.2
24-Methylenecholestanol ferulate	1.18853e+06	106974	73651.4	566351	24320.9	17986.7	202886	93329.9	576094	90366.5	253263	380349	994304	1354530	65941	427882	3.61537e+06	1.36973e+06	23944.3	35383.3	23267.2	238201	158554	112745	169833	389853	703591	289296	460913	566088	204590	285339	352006	118486	757996	460302	445595	510119	170900	1.14651e+06	609176	26476.4	102896	94362.5	74578.2
24-Methyllathosterol ferulate	1.18853e+06	106974	73651.4	566351	24320.9	17986.7	202886	93329.9	576094	90366.5	253263	380349	994304	1354530	65941	427882	3.61537e+06	1.36973e+06	23944.3	35383.3	23267.2	238201	158554	112745	169833	389853	703591	289296	460913	566088	204590	285339	352006	118486	757996	460302	445595	510119	170900	1.14651e+06	609176	26476.4	102896	94362.5	74578.2
3-Cresotinic acid	1	1	1	1	1	1	1	1	1	93101	1	112787	1	1	128411	131353	1	181840	1	1	1	1	1	1	1	1	1	101591	1	82068	1	1	94089	1	1	1	108783	120616	1	1	1	1	1	1	1
3-Hydroxybenzoic acid	28919.4	34670.3	17442.8	1	1	1	1	1	1	1	1	1	16530.8	32921.3	1	1	1	1	17290.4	1	1	1	1	1	1	1	1	1	1	1	1	1	1	1	1	1	1	1	1	1	1	1	1	1	1
3-Hydroxybutyrylcarnitine	206872	1	176686	1	1	1	153296	144670	1	1	264894	1	1	1	1	1	1	171432	1	1	1	1	1	1	1	1	1	1	1	1	1	1	1	1	1	1	1	1	1	1	1	1	1	1	1
3-Hydroxyphenylacetic acid	1	1	1	1	1	1	1	1	1	93101	1	112787	1	1	128411	131353	1	181840	1	1	1	1	1	1	1	1	1	101591	1	82068	1	1	94089	1	1	1	108783	120616	1	1	1	1	1	1	1
3-Methylfuran	1	6042171	1	7647227	8605288	6816371	7711734	8599382	9078447	10487608	6720091	3111427	1	1	7259711	9211326	8264206	3887835	5042886	6519205	3903113	1	4447158	3280027	2971223	1	4886886	5812025	6716591	5283130	2498407	4896275	1	4202068	6399842	8329372	1	6535026	7078374	4804812	7059175	2983364	3410730	6217205	6539823
3-p-Coumaroylquinic acid	1	53073.8	1	1	33965.1	22184.8	18717	37221.7	31604.8	49347	39391.2	54927.1	41693	57133.8	54485	40287.8	40875.9	45216.3	30164.5	31917.3	18676.3	22644.5	51662.8	35306.2	36537.8	21380.2	20906.8	5436.6	15907.9	22549.6	30760.1	35473.8	29594.5	31000.8	40977.7	31128.3	34369	43345.7	39811.1	19594.6	34250.4	21642.1	24017.3	36864.4	27507.9
3,4-Dihydroxyphenylacetic acid	111476	113764	113324	81121.4	82143.6	73207.6	78824.2	83301.5	87877.5	87353.3	86177.4	89353.4	102249	130116	94001.9	77370.2	83351.6	84907.9	104928	98632.8	102245	91129.2	98238	93228.5	94198.6	84101.2	95849.9	89575.4	89842.2	92362.7	85170.7	79182.9	85572.1	78675.5	90393.6	74938.7	81336	89342.5	71020.9	97900.4	86087.9	66707.4	77392.5	78924.5	74341.5
3,4-Dihydroxyphenylglycol	433276	129145	385936	193357	532328	143322	289669	102112	179557	104090	128586	81769.2	76635	124056	151363	117031	91084.8	119826	164669	109659	74355.1	77210.6	139319	131301	115943	67125.9	121948	97409	95494.4	107701	169321	119458	132160	100749	151999	97071.5	116607	154150	116999	46776.2	105975	87067.6	106547	81646.2	91753.6
3,4,5,4'-Tetramethoxystilbene	1	1	1	138709	209376	1	1	1	1	176187	1	1	1	462638	1	1	1	1	156616	1	1	111702	125464	157704	1	221795	402758	1	1	1	1	1	1	1	250503	1	1	1	1	787991	1	1	292832	1	1
4-Acetamidobutanoic acid	140654	1	117208	226745	313215	113575	1	1	77747	1	1	1	1	1	1	1	1	1	1	148447	1	1	1	1	1	1	111646	1	1	81791	125414	109195	1	1	1	1	1	1	1	1	1	1	99614	1	1
4-Hydroxybenzaldehyde	1652020	6042171	1452049	7.64723e+06	8605288	6.81637e+06	7.68963e+06	8599382	9078447	10487608	9388479	3.11143e+06	2.28243e+06	2.16549e+06	7259711	9211326	8264206	8245081	5.04289e+06	6519205	3.90311e+06	1235369	4.44716e+06	5.42934e+06	3703957	1.87789e+06	4.88689e+06	5812025	4.19227e+06	5.28313e+06	3970683	4.89627e+06	4.7167e+06	4202068	6.39984e+06	8.32937e+06	6.31043e+06	6535026	7078374	4.80481e+06	6.1394e+06	2.98336e+06	3.41073e+06	6217205	4.20377e+06
4-Hydroxybenzoic acid	28919.4	34670.3	17442.8	1	1	1	1	1	1	1	1	1	16530.8	32921.3	1	1	1	1	17290.4	1	1	1	1	1	1	1	1	1	1	1	1	1	1	1	1	1	1	1	1	1	1	1	1	1	1
4-Hydroxycinnamic acid	130663	94872	132245	129872	116703	137002	1	115053	103328	101302	87779	1	1	1	1	1	74363	217030	1	1	148575	82821	1	1	102937	107382	72547	1	108032	105170	1	117182	112771	174662	1	1	1	1	1	1	1	269330	1	1	1
4-Hydroxyenterodiol	4203841	4166514	4208480	4574266	3242238	4186933	5436129	4489840	4547971	4304039	3802137	4072415	5168589	4813877	4026137	2904756	4275005	4714471	3059714	4197789	4256006	2671542	3627027	3134596	3355087	4043619	3846042	4248974	2801170	4308695	2817689	4293189	4190898	3913737	4908421	3061810	3365025	3753353	2980787	4369655	4810775	2651094	3166697	4435613	3032384
4-Hydroxyphenylacetic acid	1	1	1	1	1	1	1	1	1	93101	1	112787	1	1	128411	131353	1	181840	1	1	1	1	1	1	1	1	1	101591	1	82068	1	1	94089	1	1	1	108783	120616	1	1	1	1	1	1	1
4-p-Coumaroylquinic acid	1	53073.8	1	1	33965.1	22184.8	18717	37221.7	31604.8	49347	39391.2	54927.1	41693	57133.8	54485	40287.8	40875.9	45216.3	30164.5	31917.3	18676.3	22644.5	51662.8	35306.2	36537.8	21380.2	20906.8	5436.6	15907.9	22549.6	30760.1	35473.8	29594.5	31000.8	40977.7	31128.3	34369	43345.7	39811.1	19594.6	34250.4	21642.1	24017.3	36864.4	27507.9
4-Vinylphenol	5572.83	1	5518.82	11241.9	19677.6	1	10306.9	1	1	1	1	1	1	1	1	1	1	1	1	1	1	1	1	1	1	1	1	1	1	13043.5	11979.6	13204	12742.4	1	1	1	1	1	1	1	1	1	1	1	1
5-(3',5'-dihydroxyphenyl)-?-valerolactone 3-O-glucuronide	261319	161129	223784	332166	199803	1	356327	1	1	1	167549	1	1	170322	1	1	1	196564	1	1	1	1	1	1	143007	1	1	1	1	1	1	150905	196384	1	1	1	1	116319	1	1	246046	1	1	1	1
5-Aminopentanoic acid	1	1	1	5463587	5617512	1	10248114	1	1	1	1	1	1	1	1	1	1	1	1	1	1	1	1	1	1	1	8031329	1	1	1	1	1	1	1	1	1	1	1	1	7884000	7360503	1	1	1	1
5-Heneicosylresorcinol	1	1	1	1	27180.4	1	9060.8	1	1	38724.9	12909	1	1	325238	1	1	1	1	26916.8	1	1	51818.6	37643.7	45566.2	45009.5	85179.2	149367	1	78182.4	1	1	1	1	17393.8	82592.9	1	33329.2	150279	1	1	50093.6	1	107250	1	35750.8
5-Methoxyindoleacetate	128604	112305	117346	120368	108403	140258	1	92238	121628	105258	1	1	144478	96477	93350	118546	165697	1	98140	93112	86842	137439	108953	76580	1	99806	115024	116703	1	195231	122298	161630	93513	97262	117952	118391	1	1	111958	74906	1	109181	124749	102654	1
5-p-Coumaroylquinic acid	1	53073.8	1	1	33965.1	22184.8	18717	37221.7	31604.8	49347	39391.2	54927.1	41693	57133.8	54485	40287.8	40875.9	45216.3	30164.5	31917.3	18676.3	22644.5	51662.8	35306.2	36537.8	21380.2	20906.8	5436.6	15907.9	22549.6	30760.1	35473.8	29594.5	31000.8	40977.7	31128.3	34369	43345.7	39811.1	19594.6	34250.4	21642.1	24017.3	36864.4	27507.9
5-Tricosylresorcinol	1	1	1	49565.6	20657.9	1	23408.1	1	1	53179.7	17727.2	1	1	273590	1	1	1	1	25532.3	1	1	41681	25812.9	75196.6	47563.5	71632.6	114190	1	61941.1	1	25339.5	1	8447.18	11031.7	92683.8	1	34572.2	98552.5	1	298514	132356	1	112100	1	37367.2
5Z-hexadecenoic acid	1	1	1	1	1	1	1	1	1	1	1	1	1	1	1	452453	1	1	1	1	1	337703	1	1	1	1	1	1	369851	1	1	1	1	1	1	1	1	1	1	1	1	320376	1	1	1
6-Hydroxyenterodiol	4203841	4166514	4208480	4574266	3242238	4186933	5436129	4489840	4547971	4304039	3802137	4072415	5168589	4813877	4026137	2904756	4275005	4714471	3059714	4197789	4256006	2671542	3627027	3134596	3355087	4043619	3846042	4248974	2801170	4308695	2817689	4293189	4190898	3913737	4908421	3061810	3365025	3753353	2980787	4369655	4810775	2651094	3166697	4435613	3032384
6,9,12,15,18,21-Tetracosahexaenoic acid	1	1	1	1	1	1	1	1	1	1	1	1	1	1	1	1	1	1	1	1	1	1	1	203985	1	1	1	1	1	1	231431	1	1	193386	1	1	1	191486	1	1	1	1	1	1	1
6E-Octadecenoic acid	652775	1059485	612303	296828	1	1	1	346573	568202	718825	1471352	1431031	1	1	1634868	1719238	1166904	759015	868440	1	1	1124819	881705	1019940	894555	580073	591876	564232	923730	369701	885203	379603	708778	845993	1	1057622	867955	850244	1	1	1	1	1	439354	677769
7,11-Dioxolanost-8-en-3-yl acetate	2728587	1261276	2169266	1	1	1	485219	1	1878602	3735762	3305607	925677	2237436	6028905	4122694	1322798	6388574	909987	2238733	897100	1179415	2343796	4668350	3498004	1804125	3177465	4589616	2149612	789073	1410349	2857490	976896	599892	1687839	4036410	1800825	1525764	2863952	330299	9745188	1	1	1	1	1
7,3',4'-Trihydroxyflavone	1	39238.9	1	41544.4	68823.4	52232.6	54200.1	51608.8	61748.4	82645.8	65334.3	1	1	1	43210.7	70025.2	51269.7	54835.2	18478.2	48193.2	17174.2	1	10935.7	30165.2	13700.6	1	10902.8	29034.8	13312.9	16209.9	1	24971.9	13727.6	5275.12	31663	50923.4	29287.2	25536	35417.2	32051.3	31001.5	1	1	26134.5	8712.15
7E-Octadecenoic acid	652775	1059485	612303	296828	1	1	1	346573	568202	718825	1471352	1431031	1	1	1634868	1719238	1166904	759015	868440	1	1	1124819	881705	1019940	894555	580073	591876	564232	923730	369701	885203	379603	708778	845993	1	1057622	867955	850244	1	1	1	1	1	439354	677769
7E, 9E-Octadecadienoic acid	1	1	1	80891	1	1	1	143304	1	1	908267	422099	1	1	743384	1332450	1	1	759575	1	1	1279629	509816	711126	1	1	1	1	1424517	1	746547	1	1	429049	1	1046234	1239440	1	1152284	1	1	1595988	941020	1	1
8E, 10E-Octadecadienoic acid	1	1	1	80891	1	1	1	143304	1	1	908267	422099	1	1	743384	1332450	1	1	759575	1	1	1279629	509816	711126	1	1	1	1	1424517	1	746547	1	1	429049	1	1046234	1239440	1	1152284	1	1	1595988	941020	1	1
9E-Octadecenoic acid	652775	1059485	612303	296828	1	1	1	346573	568202	718825	1471352	1431031	1	1	1634868	1719238	1166904	759015	868440	1	1	1124819	881705	1019940	894555	580073	591876	564232	923730	369701	885203	379603	708778	845993	1	1057622	867955	850244	1	1	1	1	1	439354	677769
9E,11E-Octadecadienoic acid	1	1	1	80891	1	1	1	143304	1	1	647955	422099	1	1	743384	1332450	1	1	759575	1	1	1279629	509816	711126	1	1	1	1	1424517	1	746547	1	1	429049	1	1046234	1239440	1	1152284	1	1	1595988	941020	1	1
9Z,15Z-octadecadienoic acid	1	1	1	80891	1	1	1	143304	1	1	647955	422099	1	1	743384	1332450	1	1	759575	1	1	1279629	509816	711126	1	1	1	1	1424517	1	746547	1	1	429049	1	1046234	1239440	1	1152284	1	1	1595988	702920	1	1
Acetyl-D-carnitine	32847492	27422170	30781606	36580660	24497116	25564680	35896428	39610876	32036476	28403368	36706780	36734700	21204528	24899152	31521712	24383796	27930408	39077192	22976520	24210826	29292022	28284286	26710172	23825540	30179720	30362636	22233486	20532506	30454342	1	21954870	20834728	25564196	29001136	26520248	25234088	2455887	32406664	31630512	27485836	32490260	34411208	26564740	26895680	34095160
Allysine	140654	1	117208	226745	313215	113575	1	1	77747	1	1	1	1	1	1	1	1	1	1	148447	1	1	1	1	1	1	111646	1	1	81791	125414	109195	1	1	1	1	1	1	1	1	1	1	99614	1	1
Alpha-CEHC	5469604	5493410	5426796	5600327	4795418	5199290	6629287	5607993	5665133	5423056	4812798	5111397	6362325	6117791	5053542	3850722	5286313	5704207	4741942	5417765	5359458	4143525	4749071	4659634	4436531	5078802	4951245	5282884	3754858	5366413	4340743	5301681	5179975	4874303	5892976	4465177	4285094	4786235	4483557	5535799	5716305	3522205	4656222	5433118	3732821
alpha-D-Allofuranose	1	3213726	1	3740299	4912653	3526945	2394206	2561019	4424473	5390420	2814782	1	1	1	3264813	4449046	3738830	1	1329293	3558049	1091089	1	1379282	1674697	1	1	1549689	1737073	2117199	1685189	1145197	1447811	1	1162190	3309153	4532192	1	3195978	2716664	1423198	3552384	1	1	1851038	1963682
Alpha-Lactose	3096376	2257228	2606186	4382254	2600308	1887943	4797787	1895409	1859496	1884998	2368662	1793537	1475049	2571267	1908957	1522923	1952739	2481557	1664647	1602209	1567759	1549273	1637785	1981039	2134018	1319357	1805912	1625784	1605515	1391534	1837759	2108130	2576483	1707970	1636642	1450465	2024972	1893551	1664985	1929706	3591294	1695776	1586579	1561293	1685415
Alpha-Linolenic acid	1	1	1	312288	1	1	1	1	1	1	1	1	1	1	1	418725	1	1	1	1	1	1	1	1	1	1	1	1	1	1	1	1	1	1	1	1	1	1	1	1	1	405169	1	1	1
Amoxicillin	3339747	2406448	2813397	4692331	2786177	1998138	5129927	2008908	1971121	1997670	2528990	1899958	1551758	2734823	2021650	1609766	2067246	2664117	1759245	1690470	1658752	1634571	1730143	2097335	2271697	1392896	1908505	1720788	1698665	1471342	1944310	2247565	2760463	1804298	1726711	1530959	2160096	2004389	1761589	2027100	3822193	1794164	1669890	1649618	1784560
Anethole	172849	161680	157066	157408	164263	166277	162649	205262	210026	205122	206803	205557	199793	218405	200175	209968	200801	203648	164542	163289	153570	152219	164980	155007	157402	152285	153400	144417	150034	155803	168062	155048	159637	149287	158078	158843	155403	161651	159416	164277	161782	160108	160985	164667	161920
Apigenin	1	39238.9	1	41544.4	68823.4	52232.6	54200.1	51608.8	61748.4	82645.8	65334.3	1	1	1	43210.7	70025.2	51269.7	54835.2	18478.2	48193.2	17174.2	1	10935.7	30165.2	13700.6	1	10902.8	29034.8	13312.9	16209.9	1	24971.9	13727.6	5275.12	31663	50923.4	29287.2	25536	35417.2	32051.3	31001.5	1	1	26134.5	8712.15
Arctigenin	5626.15	44740.3	22783.3	86671.2	29303	17875.1	44616.4	41837.1	41624.4	44861.5	42774.3	13553.1	13944.7	57326	38885.5	11783.3	18802.4	23157.1	25059.4	28799.2	29206.3	27309.5	33967.2	29866.3	30381	17224.2	25110.6	6115.72	16150.2	11471.9	20956.3	11196.2	14541.5	28851.1	31924.1	18589	26454.7	61114.8	35501.8	43568.5	46728.4	30464.9	34374	38759.2	34532.7
Arg-Arg-Arg	1	1	1	1	1	1	1	1	1	1	1	1	1	591558	1	1	1	1	1	1	1	1	1	1	1	1	467588	1	1	1	1	1	1	1	1	1	1	1	1	1	1	1	1	1	1
Arg-Thr-Lys-Arg	1	1	1	324806	213394	1	1	1	1	189816	1	1	1	190833	141749	1	135341	1	191894	1	1	166433	182832	211979	1	144552	474384	1	1	1	189156	1	1	101807	426089	1	1	467609	1	1	102412	1	601344	1	1
Baicalein	1	39238.9	1	41544.4	68823.4	52232.6	54200.1	51608.8	61748.4	82645.8	65334.3	1	1	1	43210.7	70025.2	51269.7	54835.2	18478.2	48193.2	17174.2	1	10935.7	30165.2	13700.6	1	10902.8	29034.8	13312.9	16209.9	1	24971.9	13727.6	5275.12	31663	50923.4	29287.2	25536	35417.2	32051.3	31001.5	1	1	26134.5	8712.15
Benzoic acid	1	1	1	4641680	8605288	6816371	7711734	1	1	1	641567	3111427	1440269	1488576	7259711	1	1	673223	1	1	1	1	1	1	1	1167036	1	1	1	1	1	1	1	1	1	1	1411421	795678	7078374	4804812	7059175	1	1	1	6539823
Benzyl methyl sulfide	1	1	1	1	1	1	1	1	1	109203	1	1	1	1	270563	1	1	1	1	260560	1	1	1	164080	1	1	1	3522592	1	1	1	1	1	1	1	188905	1	152761	1	1	1	1	297750	1	1
beta-Alanyl-L-arginine	1	1	1	2389695	2894769	2750425	1061239	4652152	1	1	1	1	1	1	1	1	1	1	1	1	1	1	1	1	1	1	2022208	1	1	1	1	1	1	1	1	1	1	1	4021340	3006127	2617360	4254049	1	1	1
beta-Calendic acid	1	1	1	312288	1	1	1	1	1	1	1	1	1	1	1	418725	1	1	1	1	1	1	1	1	1	1	1	1	1	1	1	1	1	1	1	1	1	1	1	1	1	405169	1	1	1
beta-D-Fructofuranosyl-(2,1)-beta-D-Fructofuranose	3096376	2257228	2606186	4382254	2600308	1887943	4797787	1895409	1859496	1884998	2368662	1793537	1475049	2571267	1908957	1522923	1952739	2481557	1664647	1602209	1567759	1549273	1637785	1981039	2134018	1319357	1805912	1738900	1605515	1391534	1837759	2108130	2576483	1707970	1636642	1450465	2024972	1893551	1664985	1929706	3591294	1695776	1586579	1561293	1685415
Beta-D-Galactose	1	3213726	1	3740299	4912653	3526945	2394206	2561019	4424473	5390420	2814782	1	1	1	3264813	4449046	3738830	1	1329293	3558049	1091089	1	1379282	1674697	1	1	1549689	1737073	2117199	1685336	1145051	1447811	1	1166955	3309153	4532192	1	3195978	2716664	1423198	3552384	1	1	1851038	1963682
beta-Lactose	3096376	2257228	2606186	4382254	2600308	1887943	4797787	1895409	1859496	1884998	2368662	1793537	1475049	2571267	1908957	1522923	1952739	2481557	1664647	1602209	1567759	1549273	1637785	1981039	2134018	1319357	1805912	1738900	1605515	1391534	1837759	2108130	2576483	1707970	1636642	1450465	2024972	1893551	1664985	1929706	3591294	1695776	1586579	1561293	1685415
Betaine	1	1	1	5463587	5617512	1	10248114	1	1	1	1	1	1	1	1	1	1	1	1	1	1	1	1	1	1	1	8031329	1	1	1	1	1	1	1	1	1	1	1	1	7884000	7360503	1	1	1	1
Bovinic acid	1	1	1	80891	1	1	1	143304	1	1	647955	422099	1	1	743384	1332450	1	1	759575	1	1	1279629	509816	711126	1	1	1	1	1424517	1	746547	1	1	429049	1	1046234	1239440	1	1152284	1	1	1595988	941020	1	1
Butyrylcarnitine	11458423	13356792	10527347	19993864	11440990	13502770	18022198	12720373	1	1	23058680	1	13284037	17508230	18557044	1	10441243	17083394	1	13654082	1	1	15194143	10314031	9575081	10872104	17397384	11596981	10962227	15982056	13926638	14583983	16258251	7955568	13940980	14367354	15793603	1	14587808	17758708	15678683	18154024	14907341	11368389	12998937
Caffeic acid 4-O-glucoside	3.09638e+06	2.25723e+06	2.60619e+06	1	398858	1.88794e+06	762267	1981838	1.8595e+06	1.98278e+06	1.94137e+06	1.79354e+06	1.47505e+06	2.57127e+06	1.90896e+06	1.52292e+06	1.95274e+06	1.79487e+06	1.66465e+06	1.60221e+06	1.56776e+06	1.54927e+06	1.63778e+06	1.98104e+06	1.7227e+06	1.31936e+06	337873	1.7389e+06	1.13204e+06	1.39153e+06	1.83776e+06	2108130	1.77914e+06	1.70797e+06	1.63664e+06	1.45046e+06	1.59836e+06	1.89355e+06	1.72664e+06	794792	1.47166e+06	1695776	1.58658e+06	1.56129e+06	1.61455e+06
Caffeoyl glucose	3.09638e+06	2.25723e+06	2.60619e+06	1	398858	1.88794e+06	762267	1981838	1.8595e+06	1.98278e+06	1.94137e+06	1.79354e+06	1.47505e+06	2.57127e+06	1.90896e+06	1.52292e+06	1.95274e+06	1.79487e+06	1.66465e+06	1.60221e+06	1.56776e+06	1.54927e+06	1.63778e+06	1.98104e+06	1.7227e+06	1.31936e+06	337873	1.7389e+06	1.13204e+06	1.39153e+06	1.83776e+06	2108130	1.77914e+06	1.70797e+06	1.63664e+06	1.45046e+06	1.59836e+06	1.89355e+06	1.72664e+06	794792	1.47166e+06	1695776	1.58658e+06	1.56129e+06	1.61455e+06
Calcidiol	1	1	1	1	1	1	1	1	1	1	1	1	1	1	1	1	1	1	1	1	1	1	1	131010	1	128062	250706	1	1	1	1	1	1	1	199171	1	1	1	1	813906	1	1	1	1	1
Calendic acid	1	1	1	312288	1	1	1	1	1	1	1	1	1	1	1	418725	1	1	1	1	1	1	1	1	1	1	1	1	1	1	1	1	1	1	1	1	1	1	1	1	1	405169	1	1	1
Carnosic acid	81485.1	198608	138857	1	176746	106442	94396.3	47783.1	126493	124756	99677.6	27037.3	68269.2	1	226479	292783	189986	236416	231448	5790.96	36616.2	257071	216338	230737	234715	81571.7	108299	88004.4	92625	72491.5	223798	64002	120097	176616	1	210100	128906	161102	203490	1	121531	241444	178668	99895.8	173336
Carnosol	17057	40604.1	11788.3	1	1	1	1	1	17821.4	48656.1	22159.5	69081.2	1	1	100469	137784	56532.2	98261.8	103663	1	1	1	61979.4	107391	56457.2	11192.8	38186.9	5394.94	18258.2	1	154565	1	51522.4	66969	1	78816.5	48595.5	49319.3	79859.6	1	43060	106210	1	1	35404
Carvacrol	851115	246031	634140	968384	1.24852e+06	432302	883067	193267	335820	218471	249186	130404	108753	181256	166690	160797	186251	171246	220234	167397	142145	15082.2	202199	143666	120316	140780	288231	181779	203597	651456	644928	682696	659693	119098	323819	209114	217344	116426	181079	161077	152861	189783	332763	141777	221441
Catechol	38270.9	1	35751.3	54161.2	81708.7	19860.5	51910.2	1	17695.5	5969.4	7888.64	1	1	1	1	11667.2	1	3889.75	5378.18	37626.6	1	1	1	1	1	5582.68	31464.7	12397.5	16481.6	20221.7	23360.8	21708.2	21763.6	1	7836.75	5851.02	4562.92	5995.97	1	1	1999.32	1	18768.7	1	6256.9
Cer(d18:0/16:1(11Z))	1	1	1	1	1	1	1	1	1	1	1	1	1	1	1	1	1	1	1	1	1	269217	1	1	1	1	1	1	312804	1	1	1	1	1	1	1	1	1	1	1	1	1	1	1	1
Cholic acid	1448533	1451419	1292128	1098784	1331552	1302466	1357794	1715597	1932261	1747032	1383191	1851740	1754866	1490368	1357700	1758614	1785757	1058938	1441632	1099996	1154907	1584643	1469545	1439355	1416363	1417492	1332856	1140619	1562163	1603653	1621080	1392804	1775543	1788153	1350166	1191198	1713148	1303369	1475863	1250837	688041	1180348	1372510	1039844	1043695
Choline	6682292	8371532	6308585	12128116	11022631	9553280	6174111	15057807	14158114	9755144	9325961	7984846	13116366	8379568	11873572	11503006	11510352	6322110	7196284	6005537	8387210	8865241	8077588	7615217	8313481	9648721	6357324	8381213	8694187	10330359	9886658	7904411	6137238	8678533	7735178	8893036	9933603	7227822	9426931	6900748	5523776	8970033	9563197	7511512	5979746
Cinnamic acid	1	72560.8	1	10887.7	89110.4	108002	69333.3	126298	69317.6	167248	120954	84147.5	11751.7	11573.8	157269	133452	78978.3	123233	56837.4	93483.2	30207.7	34691.2	51064	45127.9	43627.7	27789.8	46054.9	122831	65558.7	76339.8	52494.4	70517.2	66450.5	25475.3	49724.4	70339.6	48513.1	53114.7	54945.3	118968	75676.1	26966.9	65713.7	61970.3	51550.3
cis-11-Octadecenoic acid	652775	1059485	612303	296828	1	1	1	346573	568202	718825	1471352	1431031	1	1	1634868	1719238	1166904	759015	868440	1	1	1124819	881705	1019940	894555	580073	591876	564232	923730	369701	885203	379603	708778	845993	1	1057622	867955	850244	1	1	1	1	1	439354	677769
cis-12-Octadecenoic acid	652775	1059485	612303	296828	1	1	1	346573	568202	718825	1471352	1431031	1	1	1634868	1719238	1166904	759015	868440	1	1	1124819	881705	1019940	894555	580073	591876	564232	923730	369701	885203	379603	708778	845993	1	1057622	867955	850244	1	1	1	1	1	439354	677769
cis-13-Octadecenoic acid	652775	1059485	612303	296828	1	1	1	346573	568202	718825	1471352	1431031	1	1	1634868	1719238	1166904	759015	868440	1	1	1124819	881705	1019940	894555	580073	591876	564232	923730	369701	885203	379603	708778	845993	1	1057622	867955	850244	1	1	1	1	1	439354	677769
cis-15-Octadecenoic acid	652775	1059485	612303	296828	1	1	1	346573	568202	718825	1471352	1431031	1	1	1634868	1719238	1166904	759015	868440	1	1	1124819	881705	1019940	894555	580073	591876	564232	923730	369701	885203	379603	708778	845993	1	1057622	867955	850244	1	1	1	1	1	439354	677769
Citric acid	3355015	3520511	2971478	1697637	2888388	2863915	1035111	3076068	3295624	3124807	2195197	2679938	3825643	2930235	3176292	2987136	3585682	3488046	2728560	2759178	2695651	3257187	2816776	3025191	3026076	2558196	2583906	3160056	2029555	3255227	2537460	3169980	3032467	3206595	2922361	3248824	2206722	2726148	2451794	2159671	1695093	2828039	2525520	3048682	2890907
Coumarin	98015.3	17215.6	101369	123338	19049.7	114044	85477.3	115053	71883.7	88844.2	91927.1	14879	31150.3	107838	47751.5	22047.7	50133.9	39977.7	28053.8	26592.7	130468	61209.6	17628	50315.8	43051.1	87350.8	16146.6	19200.9	40899.4	64195.1	22085.8	10351.1	32210.7	16531.3	59525.3	39959.2	38671.9	49984.8	28581.1	85173.3	54579.7	256180	12191.5	43218.4	103863
Creatine	4262568	5145474	3889856	5777385	4835173	5598045	7044333	7929347	6588183	5937708	8338787	8280484	6608801	7092732	8997586	7240408	6389676	9812226	4885328	6505071	5402859	5879859	5485468	5635954	4627170	8675207	5930790	5083270	4705988	4067784	5107208	4722125	4071320	6712924	5984235	5642690	4163772	7037279	5693079	8539708	5823461	6368176	5547642	7120878	7560032
Cyanidin 3-O-sophoroside	121304	310151	332318	1	1	1	459347	605346	566199	378988	426970	536595	543143	283784	399451	461271	323100	420181	328843	342538	336112	331152	343621	289276	367106	347204	273498	322739	387702	391059	382098	433733	456086	415930	252393	357111	395316	1	1	1	1	1	1	1	285570
Cyanidin 3-O-xylosyl-rutinoside	18544.9	10057.6	15452.4	30686	9235.92	6039.97	15320.6	5666.2	5448.85	5971.82	5695.62	6127.12	1	15038.9	6501.28	1	6356.49	4286.26	1	6708.94	1	1	6157.65	7396.85	4518.5	1	5651.41	5436.83	3696.41	1	6820.28	9633.51	5484.93	5754.88	5735.83	1	3830.57	5615.88	1	6286.22	3967.7	5730.45	1	5586.01	3772.49
Cyanidin 3,5-O-diglucoside	121304	310151	332318	1	1	1	459347	605346	566199	378988	426970	536595	543143	283784	399451	461271	323100	420181	328843	342538	336112	331152	343621	289276	367106	347204	273498	322739	387702	391059	382098	433733	456086	415930	252393	357111	395316	1	1	1	1	1	1	1	285570
D-Fructose	1	3213726	1	3740299	4912653	3526945	2394206	2561019	4424473	5390420	1793911	1	1	1	3264813	4449046	3738830	1	1329293	3558049	1091089	1	1379282	1674697	1	1	1549689	1737073	2117199	1685189	1145197	1447811	1	1162190	3309153	2854214	1	3195978	2716664	1423198	3552384	1	1	1851038	1963682
D-Galactose	1	3213726	1	3740299	4912653	3526945	2394206	2561019	4424473	5390420	2814782	1	1	1	3264813	4449046	3738830	1	1329293	3558049	1091089	1	1379282	1674697	1	1	1549689	1737073	2117199	1685189	1145197	1447811	1	1166955	3309153	4532192	1	3195978	2716664	1423198	3552384	1	1	1851038	1963682
D-Glucose	1	3213726	1	3740299	4912653	3526945	2394206	2561019	4424473	5390420	2814782	1	1	1	3264813	4449046	3738830	1	1329293	3558049	1091089	1	1379282	1674697	1	1	1549689	1737073	2117199	1685189	1145197	1447811	1	1166955	3309153	4532192	1	3195978	2716664	1423198	3552384	1	1	1851038	1963682
D-Maltose	3096376	2257228	2606186	4382254	2600308	1887943	4797787	1895409	1859496	1884998	2368662	1793537	1475049	2571267	1908957	1522923	1952739	2481557	1664647	1602209	1567759	1549273	1637785	1981039	2134018	1319357	1805912	1625784	1605515	1391534	1837759	2108130	2576483	1707970	1636642	1450465	2024972	1893551	1664985	1929706	3591294	1695776	1586579	1561293	1685415
D-Mannose	1	3213726	1	3740299	4912653	3526945	2394206	2561019	4424473	5390420	2814782	1	1	1	3264813	4449046	3738830	1	1329293	3558049	1091089	1	1379282	1674697	1	1	1549689	1737073	2117199	1685189	1145197	1447811	1	1166955	3309153	4532192	1	3195978	2716664	1423198	3552384	1	1	1851038	1963682
D-Pipecolic acid	1	1	1	1	1	1	1	1	117798	106915	1	985700	1	1	1	1	141804	1	1	1	76908	749033	256671	1	1	1	1	1	1	1	1	1	1	84715	1	1	1	1	1	1	1	1	1	1	1
D-Ribose	140654	1	117208	226745	1	113575	1	1	77747	1	1	1	1	1	1	1	1	1	1	148447	1	1	1	1	1	1	1	1	1	1	125414	1	1	1	1	1	1	1	1	1	1	1	1	1	1
D-Ribose 5-phosphate	192451	233457	172932	1	1	167828	1	176424	199653	218319	133076	1	318031	188956	1	1	264037	1	1	153754	156459	241967	174242	176836	188820	170635	151268	208023	147323	213161	133865	172207	1	192672	163310	186278	1	165463	170888	135442	113272	171561	147961	187447	184563
D-Ribulose 5-phosphate	192451	233457	172932	1	1	167828	1	176424	199653	218319	133076	1	318031	188956	1	1	264037	1	1	153754	156459	241967	174242	176836	188820	170635	151268	208023	147323	213161	133865	172207	1	192672	163310	186278	1	165463	170888	135442	113272	171561	147961	187447	184563
d-Viniferin	1	111169	153822	1	1	1	1	111512	136997	105870	118126	1	106110	1	1	1	120040	40013.9	1	135095	141673	1	1	1	1	108539	1	111937	73492.4	112808	1	1	37603.3	1	1	1	1	96888	1	1	32296.7	1	1	1	1
Dalbergin	1	1	1	1	1	1	1	1	1	1	1	777889	1	1	1	1	1	1	1	1	1	1	1	1	1	1	1	1	1	1	1	1	1	1	1	1	1	1	1	1	1	1	1	1	1
Delphinidin 3-O-rutinoside	121304	310151	332318	1	1	1	459347	605346	566199	378988	426970	536595	543143	283784	399451	461271	323100	420181	328843	342538	336112	331152	343621	289276	367106	347204	273498	322739	387702	391059	382098	433733	456086	415930	252393	357111	395316	1	1	1	1	1	1	1	285570
Demethoxycurcumin	1	53073.8	1	1	33965.1	22184.8	18717	37221.7	31604.8	49347	39391.2	54927.1	41693	57133.8	54485	40287.8	40875.9	45216.3	30164.5	31917.3	18676.3	22644.5	51662.8	35306.2	36537.8	21380.2	20906.8	5436.6	15907.9	22549.6	30760.1	35473.8	29594.5	31000.8	40977.7	31128.3	34369	43345.7	39811.1	19594.6	34250.4	21642.1	24017.3	36864.4	27507.9
DG(12:0/20:1(11Z)/0:0)[iso2]	517033	1	1	1110872	620181	1	657060	1	1	1222791	479867	1	1	658048	509007	1	1354659	1	654620	1	1	804931	610512	1301652	1	1294126	1705510	1	1	1	681989	372295	1	476172	589428	1	1	1367537	1	3747576	742948	1	1295042	479565	1
DG(12:0/20:2(11Z,14Z)/0:0)[iso2]	2222648	1897153	1469697	1	1	918621	2791103	286861	685422	1	2000551	896234	1401135	1	1	752011	5440313	658180	1	1179161	788405	1	1	1	728683	1	1	816836	543246	711033	1	487196	314112	1	1	1108290	617806	1	943922	1	1	1090827	1	2114810	1
DG(14:0/18:1(9Z)/0:0)[iso2]	517033	1	1	1110872	620181	1	657060	1	1	1222791	479867	1	1	658048	509007	1	1354659	1	654620	1	1	804931	610512	1301652	1	1294126	1705510	1	1	1	681989	372295	1	476172	589428	1	1	1367537	1	3747576	742948	1	1295042	479565	1
DG(14:0/18:2(9Z,12Z)/0:0)[iso2]	2222648	1897153	1469697	1	1	918621	2791103	286861	685422	1	2000551	896234	1401135	1412464	1	752011	5440313	658180	1	1179161	788405	1	1	664881	728683	1	739757	816836	543246	711033	1	487196	314112	1	934535	1108290	617806	448577	943922	2480639	1	1090827	993447	2114810	1
DG(14:0/20:1(11Z)/0:0)[iso2]	1	1	1	975581	1	1	338227	1	1	733898	1	1	324686	2143851	691921	1	986506	1	411582	1	1	561110	587815	372757	1	396028	1303050	1	1	1	776577	1	1	1	563620	1	1	1137434	1	1371317	1	1	438368	1	1
DG(14:0/20:3(8Z,11Z,14Z)/0:0)[iso2]	3343792	3327635	3301707	1	4400766	2938580	4040837	103089	431771	12572444	3916371	553791	2516100	18208058	3636438	356499	14349555	294053	4428241	2762668	349799	4501563	3755493	5633197	1043275	6820297	11606958	3024063	510644	552255	4722897	434480	530794	3398162	12992525	383542	2498004	1	863063	11531111	6084537	757999	9935238	3713663	489261
DG(14:0/22:5(7Z,10Z,13Z,16Z,19Z)/0:0)	467130	658902	292270	2749249	243543	397050	806961	1	1	2726084	496216	1	341208	7771765	1469296	244963	3341539	1	2005455	645913	275261	1702179	1531628	4817622	1	2293595	4765989	271756	1	341638	1655932	179121	1	1033729	5296714	300863	1	2671451	180249	11651149	1177679	246393	5025560	992422	1
DG(14:1(9Z)/18:0/0:0)[iso2]	517033	1	1	1324223	620181	1	657060	1	1	1222791	428651	1	1	658048	509007	1	1354659	1	654620	1	1	861890	610512	1301652	1	1484976	1708790	1	1	1	681989	372295	1	509460	589428	1	1	1378409	1	3747576	742948	1	1413281	479565	1
DG(14:1(9Z)/18:1(9Z)/0:0)[iso2]	2222648	1888772	1469697	1	1	911294	2791103	286861	685422	1	2019063	896234	1401135	1412464	1	752011	5440313	658180	1	1158593	788405	1	1	664881	728683	1	739757	816836	543246	711033	1	487196	314112	1	934535	902230	617806	448577	808817	2480639	1	1248790	997890	2114810	1
DG(14:1(9Z)/20:0/0:0)[iso2]	1	1	1	975581	1	1	338227	1	1	733898	1	1	324686	2143851	691921	1	986506	1	411582	1	1	561110	587815	372757	1	913259	1303050	1	1	1	776577	1	1	1	563620	1	1	1137434	1	1371317	1	1	438368	1	1
DG(14:1(9Z)/20:2(11Z,14Z)/0:0)[iso2]	3343792	3327635	3301707	1	4400766	2938580	4040837	103089	431771	12572444	3916371	553791	2516100	18208058	3636438	356499	14349555	294053	4428241	2762668	349799	4501563	3755493	5633197	1043275	6820297	11606958	3024063	510644	552255	4722897	434480	530794	3398162	12992525	383542	2498004	1	863063	11531111	6084537	757999	9935238	3713663	489261
DG(16:0/16:1(9Z)/0:0)[iso2]	517033	1	1	1324223	620181	1	657060	1	1	1222791	428651	1	1	658048	509007	1	1354659	1	654620	1	1	861890	610512	1301652	1	1484976	1708790	1	1	1	681989	372295	1	509460	589428	1	1	1378409	1	3747576	742948	1	1413281	479565	1
DG(16:0/18:1(9Z)/0:0)	1	1	1	975581	1	1	338227	1	1	733898	1	1	324574	2143851	691921	1	986506	1	411582	1	1	561110	587815	372757	1	396028	1303050	1	1	1	776577	1	1	1	563620	1	1	1137434	1	1371317	1	1	438368	1	1
DG(16:0/18:3(9Z,12Z,15Z)/0:0)[iso2]	3343792	3327635	3301707	1	4400766	2938580	4040837	103089	431771	12572444	3916371	553791	2516100	18208058	3636438	356499	14349555	294053	4428241	2762668	349799	4501563	3755493	5633197	1043275	6820297	11606958	3024063	510644	552255	4722897	434480	530794	3398162	12992525	383542	2498004	1	863063	11531111	6084537	757999	9935238	3713663	489261
DG(16:0/20:2(11Z,14Z)/0:0)[iso2]	1	598940	448502	811930	1554485	717926	1208539	1192473	1	1	2516877	525889	1	1	1372039	860871	1	1	477899	1	446627	1	975495	1	2529887	1	1	3057654	531016	1	1	1086401	1	1	1	4054606	1	1126173	2089086	1	10481823	2555172	304147	3158991	491927
DG(16:0/20:3(8Z,11Z,14Z)/0:0)[iso2]	1	2134411	1623497	1	1839806	1453492	3718565	3777566	137816	852989	6602874	2657315	777028	837987	3516555	1748134	479899	14569430	2006512	2714499	930750	537539	2296379	1	1	1017373	975546	1	1913022	436388	786337	3326374	846969	542994	1205713	1	599689	1546942	5380579	1	1	8454465	430465	1	1
DG(16:0/22:0/0:0)[iso2]	1	1	1	1	1	1	1	1	1	1	1	1	1	1	1648070	1	1	1	1	1	1	1	1	1	1	1	1	1	1	1	1	1	1	1	1	1	1	1	1	1	1	1253033	881882	1	1
DG(16:1(9Z)/16:1(9Z)/0:0)	2222648	1888772	1469697	1	1	911294	2791103	286861	685422	1	2019063	896234	1401135	1412464	1	752011	1	658180	1	1179161	788405	1	1	664881	728683	1	739757	816836	543246	711033	1	487196	314112	1	934535	902230	617806	448577	808817	1913686	1	1248790	993447	2114810	1
DG(16:1(9Z)/18:0/0:0)[iso2]	1	1	1	975581	1	1	338227	1	1	733898	1	1	324686	2143851	691921	1	986506	1	411582	1	1	561110	587815	372757	1	913259	1303050	1	1	1	776577	1	1	1	563620	1	1	1137434	1	1371317	1	1	438368	1	1
DG(16:1(9Z)/18:2(9Z,12Z)/0:0)[iso2]	3343792	3327635	3301707	1	4400766	2938580	4040837	103089	431771	12572444	3916371	553791	2516100	18208058	3636438	356499	14349555	294053	4428241	2762668	349799	4501563	3755493	5633197	1043275	6820297	11606958	3024063	510644	552255	4722897	434480	530794	3398162	12992525	383542	2498004	1	863063	11531111	6084537	757999	9935238	3713663	489261
DG(16:1(9Z)/20:1(11Z)/0:0)[iso2]	1	598940	448502	811930	1554485	717926	1208539	1192473	1	1	2516877	525889	1	1	1372039	860871	1	1	477899	1	446627	1	975495	1	2529887	1	1	3057654	531016	1	1	1086401	1	1	1	4054606	1	1126173	2089086	1	10481823	2555172	304147	3158991	491927
DG(16:1(9Z)/20:2(11Z,14Z)/0:0)[iso2]	1	2134411	1623497	1	1839806	1453492	3718565	3777566	137816	852989	6602874	2657315	777028	837987	3516555	1748134	479899	14569430	2006512	2714499	930750	537539	2296379	1	1	1017373	975546	1	1913022	436388	786337	3326374	846969	542994	1205713	1	599689	1546942	5380579	1	1	8454465	430465	1	1
DG(17:0/21:0/0:0)[iso2]	1	1	1	1	1	1	1	1	1	1	1	1	1	1	1648070	1	1	1	1	1	1	1	1	1	1	1	1	1	1	1	1	1	1	1	1	1	1	1	1	1	1	1253033	881882	1	1
DG(18:0/18:2(9Z,12Z)/0:0)[iso2]	1	598940	448502	811930	1554485	717926	1208539	1192473	1	1	2516877	525889	1	1	1	860871	1	1	477899	1	446627	1	975495	1	2529887	1	1	3057654	531016	1	1	1086401	1	1	1	4054606	1	1126173	2089086	1	10481823	2555172	1	3158991	491927
DG(18:0/18:3(9Z,12Z,15Z)/0:0)[iso2]	1	2134411	1623497	1	1839806	1453492	3718565	3777566	137816	852989	6602874	2657315	777028	837987	3516555	1748134	479899	14569430	2006512	2714499	930750	537539	2296379	1	1	1017373	975546	1	1913022	436388	786337	3326374	846969	542994	1205713	1	599689	1546942	5380579	1	1	8454465	430465	1	1
DG(18:0/20:0/0:0)[iso2]	1	1	1	1	1	1	1	1	1	1	1	1	1	1	1648070	1	1	1	1	1	1	1	1	1	1	1	1	1	1	1	1	1	1	1	1	1	1	1	1	1	1	1253033	881882	1	1
DG(18:1(11E)/16:0/0:0)	1	1	1	975581	1	1	338227	1	1	733898	1	1	324686	2143851	691921	1	986506	1	411582	1	1	561110	587815	372757	1	913259	1303050	1	1	1	776577	1	1	1	563620	1	1	1137434	1	1371317	1	1	438368	1	1
DG(18:1(9Z)/16:0/0:0)	1	1	1	975581	1	1	338227	1	1	733898	1	1	324574	2143851	691921	1	986506	1	411582	1	1	561110	587815	372757	1	396028	1303050	1	1	1	776577	1	1	1	563620	1	1	1137434	1	1371317	1	1	438368	1	1
DG(18:1(9Z)/18:1(9Z)/0:0)	1	598940	448502	811930	1554485	717926	1208539	1192473	1	1	2516877	525889	1	1	1	860871	1	1	477899	1	446627	1	975495	1	2529887	1	1	3057654	531016	1	1	1086401	1	1	1	4054606	1	1126173	2089086	1	10481823	2555172	1	3158991	491927
DG(18:1(9Z)/18:2(9Z,12Z)/0:0)[iso2]	1	2134411	1623497	1	1839806	1453492	3718565	3777566	137816	852989	6602874	2657315	777028	837987	3516555	1748134	479899	14569430	2006512	2714499	930750	537539	2296379	1	1	1017373	975546	1	1913022	436388	786337	3326374	846969	542994	1205713	1	599689	1546942	5380579	1	1	8454465	430465	1	1
DG(18:3(6Z,9Z,12Z)/16:0/0:0)[iso2]	3343792	3327635	3301707	1	4400766	2938580	4040837	103089	431771	12572444	3916371	553791	2516100	18208058	3636438	1583105	14349555	294053	4428241	2762668	349799	4501563	3755493	5633197	1043275	6820297	11606958	3024063	510644	552255	4722897	434480	530794	3398162	12992525	383542	2498004	1	863063	11531111	6084537	186192	9935238	3713663	489261
DG(18:3(6Z,9Z,12Z)/18:0/0:0)[iso2]	1	2134411	1623497	1	1839806	1453492	3718565	3777566	137816	852989	6602874	2657315	777028	1	3516555	1748134	479899	14569430	2006512	2714499	930750	537539	2296379	1	1	1	1	1	1913022	436388	786337	3326374	846969	542994	1205713	1	1	1	1	1	1	8454465	430465	1	1
DG(19:0/19:0/0:0)	1	1	1	1	1	1	1	1	1	1	1	1	1	1	1648070	1	1	1	1	1	1	1	1	1	1	1	1	1	1	1	1	1	1	1	1	1	1	1	1	1	1	1253033	881882	1	1
DG(20:0/18:0/0:0)	1	1	1	1	1	1	1	1	1	1	1	1	1	1	1648070	1	1	1	1	1	1	1	1	1	1	1	1	1	1	1	1	1	1	1	1	1	1	1	1	1	1	1253033	881882	1	1
DG(20:1(11Z)/22:1(13Z)/0:0)[iso2]	1	1	1	1	1	1	272130	596330	1	1	1	1	1	1	1243225	1	1	1	1	1	1	1	1	1	1	1	1	323632	1	1	1	1	1	341816	1	1	657071	1	1	1	1	764832	1	1	241285
DG(20:2(11Z,14Z)/22:0/0:0)[iso2]	1	1	1	1	1	1	272130	596330	1	1	1	1	1	1	1243225	1	1	1	1	1	1	1	1	1	1	1	1	323632	1	1	1	1	1	341816	1	1	657071	1	1	1	1	764832	1	1	241285
DG(O-16:0/18:1(9Z))	6498818	7345066	6685405	1	9749187	7553271	1	4652215	6378064	7571866	8668831	7835980	3248286	1	7894835	9963146	8363567	5110629	10800424	3552722	3056912	11913712	10175157	10670540	8928362	6528549	7735203	6610115	13894346	5127958	12268192	5145027	7994600	10610762	1	11525060	14047791	9165540	13282270	1	1	12934177	11035904	5757295	3355013
DG(O-16:0/20:4(8E,11E,14E,17E)/0:0)	1	598940	448502	811930	1554485	717926	1208539	1192473	1	1	2516877	525889	1	1	1	860871	1	5032333	477899	1	446627	1	975495	1	2529887	1	1	3275035	531016	1	1	1086401	1	1	1	4054606	1	1126173	2089086	1	9819396	2371950	1	3207702	491927
Dihydro-p-coumaric acid	1	133188	1	1	26626.5	15394.9	14007.5	113876	25897.6	109217	82996.9	78871.9	41915.7	159666	33386.5	70762.6	93025.3	65724.8	34302.7	24267.4	30207.7	34691.2	31936.7	95518.4	54048.8	27789.8	26119.2	22854.5	25587.8	43115.9	29260.6	21286	31220.8	23231.4	36334	22776.2	27447.2	103803	80496.3	34836.1	73045.3	26966.9	65713.7	24062.9	38914.5
Dihydrobiochanin A	1	1	1	1	1	1	1	1	1	1	1	777889	1	1	1	1	1	1	1	1	1	1	1	1	1	1	1	1	1	1	1	1	1	1	1	1	1	1	1	1	1	1	1	1	1
Dihydrocaffeic acid	32647.5	20659.6	30876.4	30320	63920.1	22957.5	39065.9	1	31444	12458	14634.3	1	23405.1	12098.4	12086.6	32075.4	24229.6	22797.2	27729.6	20747.7	18107.2	21611.1	32895.1	5701.86	20069.3	20031.4	46169.4	19569.7	28590.2	40975.2	42654.5	44220.4	42616.7	30643.2	47976.8	23817.2	34145.7	1	1	1	1	13150.1	40823.3	12507.2	22160.2
Dihydrocaffeic acid 3-O-glucuronide	2892248	4762956	2451916	5067189	4218213	4954404	6844617	3916129	5032723	4377148	3709784	5859580	4140220	6835300	5668575	4936274	4923198	4215893	5778136	5704793	4401683	4303060	5441801	5519028	3656085	3963995	5837949	4722519	2749912	2860065	5339053	4776655	4103115	5604172	6006632	4051065	2711390	5974493	3796938	7399959	7001513	4556944	5391181	5427762	4330170
Dihydroglycitein	1	1	1	1	1	1	1	1	1	1	1	777889	1	1	1	1	1	1	1	1	1	1	1	1	1	1	1	1	1	1	1	1	1	1	1	1	1	1	1	1	1	1	1	1	1
Dimethylmatairesinol	10502.3	244157	5383.31	96039.9	209953	11453.6	105815	279514	251797	5444.77	178918	141405	14602.3	5457.28	219321	205297	5339.08	143319	168132	177561	153326	156008	189064	181412	175495	191496	206006	197489	198330	11804.6	209699	5674.52	75725.9	173221	208741	187321	189761	203451	209033	46707.6	153064	179160	13059.1	210373	134197
DL-2-Aminooctanoic acid	3587306	7006166	3414527	5408959	7061172	8052381	6434440	7099033	6264574	7306898	4490875	7539022	7091108	7242542	8651192	8612871	8649821	6236318	5821327	6053878	6733334	6413866	5743770	5888203	4347720	6648970	6573207	8868414	5750734	9591827	7167969	9394393	7381689	7226546	6877739	8145983	5577540	6602440	6688005	6563626	4915383	9245068	7329880	8902755	7678739
DL-Acetylcarnitine	32847492	27422170	30781606	36580660	22998474	25564680	35896428	39610876	32036476	28403368	36706780	36734700	21204528	26670380	31521712	24383796	27789608	39077192	22976520	24210826	29292022	28284286	26710172	23825540	30179720	30362636	22233486	19681172	30454342	1	21954870	20834728	25564196	29001136	26520248	25234088	2455887	32406664	31689118	27485836	32490260	34411208	26564740	26895680	34095160
e-Viniferin	1	111169	153822	1	1	1	1	111512	136997	105870	118126	1	106110	1	1	1	120040	40013.9	1	135095	141673	1	1	1	1	108539	1	111937	73492.4	112808	1	1	37603.3	1	1	1	1	96888	1	1	32296.7	1	1	1	1
Elaidic acid	652775	1059485	612303	296828	1	1	1	346573	568202	718825	1471352	1431031	1	1	1634868	1719238	1166904	759015	868440	1	1	1	881705	1019940	890406	580073	591876	564232	923730	369701	885203	379603	708778	845993	1	1057622	867955	845752	1	1	1	1	1	439354	677769
Eriodictyol	1	39238.9	1	41544.4	68823.4	52232.6	54200.1	51608.8	61748.4	82645.8	65334.3	1	1	1	43210.7	70025.2	51269.7	54835.2	18478.2	48193.2	17174.2	1	10935.7	30165.2	13700.6	1	10902.8	29034.8	13312.9	16209.9	1	24971.9	13727.6	5275.12	31663	50923.4	29287.2	25536	35417.2	32051.3	31001.5	1	1	26134.5	8712.15
Esculetin	13954.9	6082.13	19094.9	1	1	1	1	6198.69	1	11206.2	5801.97	1	1	1	1	1	12479.5	4160.49	1	1	1	5651.92	1	1	1884.64	1	1	1	1	1	1	1	1	1	1	1	1	1	11719.3	1	3907.11	1	1	1	1
Estradiol	1	1	1	164905	1	1	1	1	1	1	1	1	1	1	1	1	1	1	1	1	1	1	1	1	1	1	1	1	1	1	1	1	1	1	1	1	1	1	1	1	1	1	1	1	1
Estragole	172849	161680	157066	157408	164263	166277	162649	205262	210026	205122	206803	205557	199793	218405	200175	209968	200801	203648	164542	163289	153570	152219	164980	155007	157402	152285	153400	144417	150034	155803	168062	155048	159637	149287	158078	158843	155403	161651	159416	164277	161782	160108	160985	164667	161920
Formononetin	1	1	1	1	1	1	1	1	1	1	1	777889	1	1	1	1	1	1	1	1	1	1	1	1	1	1	1	1	1	1	1	1	1	1	1	1	1	1	1	1	1	1	1	1	1
Galactitol	222982	144459	182019	1	1	187031	1	1	182553	112140	1	1	147933	112500	107700	177399	174109	1	199286	154604	112418	146107	200112	98836	1	140267	264951	144908	1	281863	272045	273787	168951	160469	281787	179238	93830	1	1	91223	1	127831	240866	119724	1
Galangin	1	39238.9	1	41544.4	68823.4	52232.6	54200.1	51608.8	61748.4	82645.8	65334.3	1	1	1	43210.7	70025.2	51269.7	54835.2	18478.2	48193.2	17174.2	1	10935.7	30165.2	13700.6	1	10902.8	29034.8	13312.9	16209.9	1	24971.9	13727.6	5275.12	31663	50923.4	29287.2	25536	35417.2	32051.3	31001.5	1	1	26134.5	8712.15
Gamma-Linolenic acid	1	1	1	312288	1	1	1	1	1	1	1	1	1	1	1	418725	1	1	1	1	1	1	1	1	1	1	1	1	1	1	1	1	1	1	1	1	1	1	1	1	1	405169	1	1	1
Genistein	1	39238.9	1	41544.4	68823.4	52232.6	54200.1	51608.8	61748.4	82645.8	65334.3	1	1	1	43210.7	70025.2	51269.7	54835.2	18478.2	48193.2	17174.2	1	10935.7	30165.2	13700.6	1	10902.8	29034.8	13312.9	16209.9	1	24971.9	13727.6	5275.12	31663	50923.4	29287.2	25536	35417.2	32051.3	31001.5	1	1	26134.5	8712.15
Glucaric acid	3336787	3497550	2953048	1690134	2870286	2833863	1035184	3057173	3269645	3104855	2180595	2719506	3869305	2909737	3154604	2966355	3554953	3477645	2711283	2741630	2679959	3253965	2862550	3007659	3006527	2541671	2566648	3206769	2017449	3233047	2520342	3087786	3012286	3187329	2903118	3224913	2191816	2714887	2833380	2145068	1686048	2845735	2506247	3029137	2810950
Glucaric acid-1,4-lactone	3355015	3520511	2971478	1697637	2888388	2863915	1035184	3076068	3295624	3124807	2195197	2679938	3897351	2931015	3176292	2987136	3585682	3488046	2728975	2759178	2697669	3257187	2816776	3025191	3026076	2558196	2447602	3228441	2029555	3255227	2537460	3169980	3032467	3206595	2922361	3248824	2206722	2726148	2854457	2159671	1695093	2830473	2525520	3048682	2890907
Glyceric acid	107643	146684	87661	1	91930	136375	1	109802	138550	119587	1	88398	156362	112112	123408	110009	175531	116298	98894	107605	84851	132331	107518	99528	116519	95573	94029	135252	1	134522	83717	120625	109671	114867	108064	132456	75527	103365	142660	73768	1	113644	92719	122238	112577
Glycocholic acid	441388	1477246	283891	3424848	5995244	500776	368165	1	1026482	246947	674901	324021	636773	1	3318025	585177	2942853	1	1	1167111	494100	3567922	167730	4542031	455877	1	161669	400782	1	521861	187073	1	1	1	343353	478442	268417	5752044	428841	20006528	1260870	966345	8240594	1129814	1
Glycyl-Arginine	1	1	575771	1	1	1	1	591867	334251	1	1	576888	1	1	1	1	1	1	1	373621	263367	377081	428419	1	1	1	1	1	1	1	281465	1	1	1	1	1	1	1	1	1	1	1	248240	1	1
Guanine	419482	108011	376401	191265	508230	117639	134521	89126	150663	90455	122482	1	1	95009	134971	103010	1	155210	140401	99540	1	1	117230	106497	86606	1	97144	1	1	76228	149898	85724	120862	75375	130143	1	102542	151386	106487	1	138459	1	80748	1	90745
Guanosine	1	1	1	1	148233	1	1	1	1	1	1	1	1	1	1	1	1	1	1	1	1	1	1	1	1	1	1	1	1	1	1	1	1	1	1	1	1	1	1	1	1	1	1	1	1
Hesperidin	369911	855641	912902	900805	869275	1018731	1215652	1537209	1440127	1034239	1150720	1377085	1396639	805997	1083725	1231231	908060	1123479	890269	935128	925598	909439	944565	806994	998695	957814	762995	895020	1051883	1057222	1037180	1157376	1195790	1120701	726783	983619	1078133	871898	1179384	383046	610584	898564	751122	883261	780314
Hippuric acid	525880	4545568	490143	5342566	6729679	4775960	3293411	3589717	6297168	7605045	2604707	1000967	699815	718866	4670091	6340319	5466456	1337326	1988234	5069288	1498782	371669	1899348	2343641	1134703	639226	2109258	2450410	2945188	2235516	1560319	1948733	555350	1622620	4690496	6304977	726176	4507618	3599318	1921097	5009890	1000007	1320201	2590689	2706542
Homo-L-arginine	1	1	1	1	1	1	1	658016	1	1	2756521	1	1	1	1	1	1	1	1	1	1	1	1	1	1	1	1	1	1	1	1	1	1	1	1	1	1	1	1	1	1	1	1	1	1
Homovanillic acid	32647.5	20659.6	30876.4	30320	63920.1	22957.5	39065.9	1	31444	12458	14634.3	1	23405.1	12098.4	12086.6	32075.4	24229.6	22797.2	27729.6	20747.7	18107.2	21611.1	32895.1	5701.86	20069.3	20031.4	46169.4	19569.7	28590.2	40975.2	42654.5	44220.4	42616.7	30643.2	47976.8	23817.2	34145.7	1	1	1	1	13150.1	40823.3	12507.2	22160.2
Hydroxybutyrylcarnitine	206872	1	176686	1	1	1	153296	144670	1	1	264894	1	1	1	1	1	1	171432	1	1	1	1	1	1	1	1	1	1	1	1	1	1	1	1	1	1	1	1	1	1	1	1	1	1	1
Hydroxytyrosol	31189.2	5495.09	29410	1	1	1	1	23821.1	5373.88	13297	14164	20580.5	11779.1	12178.1	12269.9	12620.9	34517.8	19802.9	1	1	12570.7	28083.1	12101.5	5273.16	15152.6	11936.3	1	37572.6	16503.3	1	1	1	1	12625	1	11725	8116.98	11366	12029.8	1	7798.93	6896.97	1	1	2299.66
Hydroxytyrosol 4-O-glucoside	33093.9	34316.2	37656.4	30586.6	5302.15	10789.6	15559.5	25479.7	18989.4	17228.7	20566	23013.4	22484.6	33775.9	32203.7	18775.4	31291.3	27423.4	21524.2	19997	29078.7	28054.1	31490.4	27127.9	28890.8	22983.4	5544.79	23580.8	17369.7	30151.3	11491.5	29446.4	23696.4	30670.3	28182.8	19711.5	26188.2	27856.4	13336.8	5530.74	15574.7	12299.6	12138	35923.4	20120.3
Hypoxanthine	1	3269497	1	1	2899387	3390010	1665339	3699903	5411668	3979793	1495937	9983715	5498987	4631533	7539260	7751257	5398524	1	6369789	6881582	4154004	5016505	6487295	4830355	2294138	4803244	4663664	3857421	1	3415140	5085532	3971172	1	4856023	7419153	5690982	1	4956390	4119605	5303636	2681029	3625321	7682348	7228596	4574367
Ile-Val-Val	1	1	1	1	1	1	1	1	1	1	1	1	1	1	1	1	1	1	1	1	1	1	1	1	1	1	1	1	1	1	1	1	1	1	1	1	205856	1	1	1	1	239198	1	1	1
Inosine	1	161526	1	1	155091	181980	1	132266	259308	140601	1	1	252179	223723	367387	366185	258043	1	371568	450638	166527	263861	382481	229782	83357	267922	242841	181406	1	165900	306616	1	1	185647	435724	323026	1	223505	248202	274708	114559	134897	509576	391495	209902
Isobutyryl-L-carnitine	11458423	13356792	10527347	19993864	11440990	13502770	18022198	12720373	18892796	18076688	23058680	21213158	13284037	17508230	18557044	18194100	10441243	17083394	14618839	13654082	1	16381381	15194143	10314031	9575081	10872104	17397384	11596981	10962227	15982056	13926638	14583983	16258251	7955568	13940980	14367354	15793603	1	14587808	17758708	15678683	18154024	14907341	11368389	12998937
Isobutyrylcarnitine	19911608	14712843	18873628	33821576	16207550	21072194	27875982	23574192	20624256	19627780	31481488	23026532	14663259	19377642	20564168	20162516	17876828	22709596	16129281	19736014	22335168	17833162	16763893	16045357	17531764	22307788	19177320	21293068	22714272	17644320	15379244	16096474	17990256	14616808	15347369	15839546	17487524	20117578	21624592	19610840	23468186	20104072	16438071	16600752	18811804
Isocitric acid	3355015	3520511	2971478	1697637	2888388	2863915	1035111	3076068	3295624	3124807	2195197	2679938	3825643	2931015	3176292	2987136	3585682	3488046	2728560	2759178	2695651	3257187	2816776	3025191	3026076	2558196	2583906	3160056	2029555	3255227	2537460	3169980	3032467	3206595	2922361	3248824	2206722	2726148	2451794	2159671	1695093	2828039	2525520	3048682	2890907
Isomaltose	3096376	2257228	2606186	4382254	2600308	1887943	4797787	1895409	1859496	1884998	2368662	1793537	1475049	2571267	1908957	1522923	1952739	2481557	1664647	1602209	1567759	1549273	1637785	1981039	2134018	1319357	1805912	1625784	1605515	1391534	1837759	2108130	2576483	1707970	1636642	1450465	2024972	1893551	1664985	1929706	3591294	1695776	1586579	1561293	1685415
Isopalmitic acid	1	1	1	1	1	1	1	1	1	1	1	1	1	1	1	1	1	1	186754	1	1	1	1	1	1	1	1	1	1	1	220065	1	1	1	1	1	1	1	1	1	1	324917	1	1	1
Isopeonidin 3-O-rutinoside	327440	743290	790566	783450	752102	882804	1048002	1318701	1241848	893114	989094	1183530	1198549	702911	933800	1065041	790481	970334	767916	809608	803616	787690	820369	699299	862195	831831	663446	781720	909734	913854	897383	993156	1033490	971241	638948	852767	931910	758041	1010714	346783	534501	779700	652541	764518	679850
Isosakuranetin	1	1	1	1	1	1	1	1	1	1	1	777889	1	1	1	1	1	1	1	1	1	1	1	1	1	1	1	1	1	1	1	1	1	1	1	1	1	1	1	1	1	1	1	1	1
Isovaleryl-L-carnitine	14594660	3357096	13262584	21296208	5389461	10936786	22088496	19456056	16174216	12598287	41525808	6073534	3286214	6245849	10019680	12346506	13094961	18482720	9146039	7837846	13060086	10241419	8334294	3962908	12234476	8531090	6622911	4507554	9598881	3962494	9746917	4096241	10458275	6669107	5551982	4385298	6302193	23920816	27521700	14615162	22563300	16143506	5057733	6786784	9373924
Isovalerylcarnitine	14594660	3357096	13262584	21296208	5389461	10936786	22088496	19456056	16935808	12598287	41525808	6073534	3286214	6245849	10019680	12346506	13094961	18482720	9146039	7837846	13060086	10241419	8334294	3962908	12234476	8531090	6622911	4507554	9598881	3962494	9746917	4096241	10458275	6669107	5551982	4385298	6302193	23977632	27521700	14615162	22563300	16143506	5057733	6786784	9373924
Isoxanthohumol	5626.15	44740.3	22783.3	86671.2	29303	17875.1	44616.4	41837.1	41624.4	44861.5	42774.3	13553.1	13944.7	57326	38885.5	11783.3	18802.4	23157.1	25059.4	28799.2	29206.3	27309.5	33967.2	29866.3	30381	17224.2	25110.6	6115.72	16150.2	11471.9	20956.3	11196.2	14541.5	28851.1	31924.1	18589	26454.7	61114.8	35501.8	43568.5	46728.4	30464.9	34374	38759.2	34532.7
Jacaric acid	1	1	1	312288	1	1	1	1	1	1	1	1	1	1	1	418725	1	1	1	1	1	1	1	1	1	1	1	1	1	1	1	1	1	1	1	1	1	1	1	1	1	405169	1	1	1
Juglone	18056	43411.6	15268.2	13169.7	27216.8	55872.4	32086.3	28977.7	28507.5	19293.9	25593	11835.6	12973.9	16137.2	25762.8	28343.5	18736.2	24280.8	17219.1	30540.8	25487.3	31370.6	36554.4	25727.5	31217.5	6425.71	30692.5	26524.7	21214.3	5839.95	7202.39	9243.27	7428.54	16966.1	23575.4	16976.6	19172.7	19598.3	36010	16162.3	23923.5	24083.3	34886.2	33846.3	30938.6
Kaempferol 3-O-sophoroside	369911	855641	912902	1	869275	1.01873e+06	629336	1.53721e+06	1.44013e+06	1.03424e+06	1.33719e+06	1377085	1.39664e+06	805997	1.08372e+06	1.23123e+06	908060	1.07434e+06	890269	935128	925598	909439	944565	806994	886999	957814	762995	895020	871943	1.05722e+06	1.03718e+06	1.15738e+06	1083926	1.1207e+06	726783	983619	943701	871898	1.17938e+06	383046	811442	898564	751122	883261	844316
Kaempferol 3,7-O-diglucoside	369911	855641	912902	1	869275	1.01873e+06	629336	1.53721e+06	1.44013e+06	1.03424e+06	1.33719e+06	1377085	1.39664e+06	805997	1.08372e+06	1.23123e+06	908060	1.07434e+06	890269	935128	925598	909439	944565	806994	886999	957814	762995	895020	871943	1.05722e+06	1.03718e+06	1.15738e+06	1083926	1.1207e+06	726783	983619	943701	871898	1.17938e+06	383046	811442	898564	751122	883261	844316
L-Acetylcarnitine	32847492	27422170	30781606	36580660	22998474	25564680	35896428	39610876	32036476	28403368	36974196	36734700	21204528	26670380	31521712	24383796	28125890	39077192	22976520	24210826	29292022	26808032	26710172	23825540	30179720	30362636	22233486	19681172	30454342	1	21954870	20834728	25564196	29001136	26520248	23976786	2455887	31429860	31906684	27485836	32490260	34411208	26564740	25206912	34095160
L-Alloisoleucine	909395	298271	693037	1022817	1356374	485380	387917	217758	415821	271741	1	142261	174842	221951	207475	237755	242125	217464	294179	221474	196609	143599	274694	183390	152312	187349	399830	240898	123746	741682	741343	783466	518188	189725	428146	277648	455868	137407	187065	224245	239055	246294	419991	193596	1
L-Arabinose	140654	1	117208	226745	1	113575	1	1	77747	1	1	1	1	1	1	1	1	1	1	148447	1	1	1	1	1	1	1	1	1	1	125414	1	1	1	1	1	1	1	1	1	1	1	1	1	1
L-Carnitine	445832	200942	370143	398157	1	305211	366004	109504	265921	162531	129335	10971152	4731792	234930	210704	189978	207760	152325	198932	230387	95166	123958	187008	125035	1309980	142203	257318	123437	113379	511143	444848	651676	273041	229567	459113	190976	253304	86592	100920	240879	129184	145788	571825	181226	6260076
L-Isoleucine	909395	298271	693037	1022817	1356374	485380	387917	217758	415821	271741	1	142261	174842	221951	207475	237755	242125	217464	294179	221474	196609	143599	274694	183390	152312	187349	399830	240898	123746	741682	741343	783466	518188	189725	428146	277648	455868	137407	187065	224245	239055	246294	419991	193596	1
L-isoleucyl-L-proline	288120	81562	257185	334989	203640	99319	115666	1	1	1	1	1	1	1	1	1	1	1	1	1	1	1	1	1	1	1	1	1	1	86911	76955	85776	140433	1	1	1	155222	1	1	1	83225	1	1	1	1
L-Leucine	909395	298271	693037	1022817	1356374	485380	387917	217758	415821	271741	1	142261	174842	221951	207475	237755	242125	217464	294179	221474	196609	143599	274694	183390	152312	187349	399830	240898	123746	741682	741343	783466	518188	189725	428146	277648	455868	137407	187065	224245	239055	246294	419991	193596	1
L-leucyl-L-proline	288120	81562	257185	334989	203640	99319	115666	1	1	1	1	1	1	1	1	1	1	1	1	1	1	1	1	1	1	1	1	1	1	86911	76955	85776	140433	1	1	1	155222	1	1	1	83225	1	1	1	1
L-Methionine	140654	1	117208	226745	1	113575	1	1	77747	1	1	1	1	1	1	1	1	1	1	148447	1	1	1	1	1	1	1	1	1	1	125414	109195	1	1	1	1	1	1	1	1	1	1	1	1	1
L-Norleucine	909395	298271	693037	1022817	1356374	485380	387917	217758	415821	271741	1	142261	174842	221951	207475	237755	242125	217464	294179	221474	196609	143599	274694	183390	152312	187349	399830	240898	123746	741682	741343	783466	518188	189725	428146	277648	455868	137407	187065	224245	239055	246294	419991	193596	1
L-Phenylalanine	456412	180895	386526	444621	542950	289923	1	106378	237450	178064	1	1	169868	168161	130382	206274	238140	1	188609	173276	124130	142701	177416	116281	1	137026	261821	146129	100522	585818	473302	555350	264227	159911	275334	196474	232088	92456	107567	150484	1	160247	313451	151368	1
L-Pipecolic acid	1	1	1	1	1	1	1	1	117798	106915	1	985700	1	1	1	1	141804	1	1	1	76908	749033	256671	1	1	1	1	1	1	1	1	1	1	84715	1	1	1	1	1	1	1	1	1	1	1
L-Proline	1	1	1	1	78172	1	1	1	1	1	1	1	1	1	1	1	1	1	1	1	1	1	1	1	1	1	1	3434309	1	88219	1	1	1	1	1	1	1	1	1	1	1	1	1	1	1
L-Ribulose	140654	1	117208	226745	1	113575	1	1	77747	1	1	1	1	1	1	1	1	1	1	148447	1	1	1	1	1	1	1	1	1	1	125414	1	1	1	1	1	1	1	1	1	1	1	1	1	1
L-Tyrosine	1	144459	1	1	1	1	1	1	182553	112140	1	1	147933	112500	107700	177399	174109	1	199286	154604	112418	146107	200112	98836	1	140267	1	144908	1	1	1	1	1	160469	281787	179238	93830	1	1	91223	1	127831	1	119724	1
L-Valine	1	1	1	5463587	5617512	1	10248114	1	1	1	1	1	1	1	1	1	1	1	1	1	1	1	1	1	1	1	8031329	1	1	1	1	1	1	1	1	1	1	1	1	7884000	7360503	1	1	1	1
Leu-Arg-Leu-Ile	191536	203067	142389	1	1	1	235420	1	1	659190	174537	169865	1	2999019	577547	1	998628	1	810166	145974	1	1132147	876356	580720	143031	1385186	2419128	1	199998	1	885097	1	1	558841	730693	1	1	1686610	161399	4474126	1	1	1	1	1
Leu-Leu-Tyr	743153	588380	683058	952181	460602	568425	1478634	1377498	676237	574156	950187	1371542	354841	695114	668234	378888	472228	584786	508251	579619	879779	622737	698367	589649	744159	728051	518559	345140	1405674	415811	497935	365224	456179	541462	509609	437379	631737	789041	793395	799096	926886	1097264	754092	517074	1
Leucyl-Serine	1930688	1924972	1869810	432668	1588239	1807068	161944	4466189	4058567	2488406	2771794	6636648	6364573	3673039	7519400	2045437	8737245	9540040	1556716	1364865	1196737	1705958	1860718	1819901	4807886	1429918	1473527	1606935	6789542	4987756	4220722	3634168	6178824	6049710	1306498	5068776	8487184	9325146	2724116	2079646	339228	1360776	1632844	2125415	1556353
Ligstroside-aglycone	17948.3	11907.7	16574.2	22088.7	13933.5	1	12007.8	1	1	1	1	1	1	6766.13	1	1	1	1	1	1	1	1	1	1	1	1	1	1	1	1	1	11469.9	3823.97	1	1	1	1	5481.43	1	1	1827.81	1	1	1	1
Lincomycin	1	1	1	1	1	794309	1	1	1	1	1	1	437141	1	666543	563156	559685	557042	1	1	1	1	1	1	1	1	1	622423	1	421572	1	1	592134	551031	1	520656	634402	793700	1	1061182	1	1	1	1	1
Linoelaidic acid	1	1	1	80891	1	1	1	143304	1	1	647955	422099	1	1	743384	1332450	1	1	759575	1	1	1279629	509816	1001889	1	1	1	1	1424517	1	746547	1	1	429049	1	1046234	1239440	1	1152284	1	1	1595988	941020	1	1
Linoleic acid	1	1	1	80891	1	1	1	143304	1	1	908267	422099	1	1	743384	1332450	1	1	759575	1	1	1897057	509816	1001889	1	1	1	1	1424517	1	1093764	1	1	598246	1	1422583	1239440	1	1544890	1	1	1595988	941020	1	1
Lutein	1	1	1	2382035	2448394	1	1	1	1	2565564	1	1	1	9136540	2237411	1	2520851	1	2219907	655912	1	1807600	1690009	5311260	1	2629726	5799330	1	1	1	1926263	1	1	1184111	7259797	260641	1	3680211	1	16264501	1388064	1	1243137	1024047	1
Lycopodic acid	1	1	1	1	1	1	1	1	1	1	1	1	1	1	1	452453	1	1	1	1	1	1	1	1	1	1	1	1	369851	1	1	1	1	1	1	1	1	1	1	1	1	1	1	1	1
LysoPC(0:0/18:0)	1	1	1	1	150837	1	1	1	1	134293	1	1	1	308867	1	1	87418	1	89566	1	1	85503	1	355480	1	125551	258577	1	1	1	116128	1	1	1	478241	1	1	191960	1	524844	89991	1	268677	1	1
LysoPC(18:1(9Z))	1	1	1	1	1	1	1	1	1	645260	1	1	1	1191382	1	1	2406998	1	1	1	1	1	1	1	1	1	843147	1	1	1	1	1	1	1	723360	1	1	471330	1	241789	1	1	691021	1	1
m-Aminobenzoic acid	349412	3269497	309325	73738	2899392	3390010	1665339	3699903	5411745	3979793	1495937	9983715	5498987	4631613	7555142	7751578	5398524	2178746	6369861	6882064	4154004	5016505	6487363	4832972	2294138	4803741	4669526	3893153	1570620	3415140	5085915	3971172	996012	4856023	7420973	5691436	1617833	4956390	4119933	5303972	2681153	3625321	7682348	7211169	4574994
m-Coumaric acid	130663	94872	132245	129872	116703	137002	1	115053	103328	101302	87779	1	1	1	1	1	74363	217030	1	1	148575	82821	1	1	102937	107382	72547	1	108032	105170	1	117182	112771	174662	1	1	1	1	1	1	1	269330	1	1	1
m-Cresol	1	1	1	1	1665904	1	1	1	1516288	1	1	1	1	1384008	1	1	1259282	1	1482825	1	1	1	1338614	1363405	1171244	1	1	1	1	1	1425236	1	1	1	1267303	1284241	1	1324104	1478861	1	1	1	1471902	1226084	1
Malvidin 3-O-(6''-acetyl-galactoside)	404534	488924	514443	334912	401598	522188	419566	824141	794631	467587	695453	755013	762775	367388	489476	619046	480572	529698	442701	480893	500190	429978	455633	366349	417320	425815	325421	445938	399058	603519	493658	643840	580339	553135	344856	524675	474222	392734	584104	136952	371263	417340	338028	438728	398032
Malvidin 3-O-(6''-acetyl-glucoside)	404534	488924	514443	334912	401598	522188	419566	824141	794631	467587	695453	755013	762775	367388	489476	619046	480572	529698	442701	480893	500190	429978	455633	366349	417320	425815	325421	445938	399058	603519	493658	643840	580339	553135	344856	524675	474222	392734	584104	136952	371263	417340	338028	438728	398032
Mannitol	222982	144459	182019	1	1	187031	1	1	182553	112140	1	1	147933	112500	107700	177399	174109	1	199286	154604	112418	146107	200112	98836	1	140267	264951	144908	1	281863	272045	273787	168951	160469	281787	179238	93830	1	1	91223	1	127831	240866	119724	1
Methoxyphenylacetic acid	1	133188	1	1	26626.5	15394.9	14007.5	113876	25897.6	109217	82996.9	78871.9	41915.7	159666	33386.5	70762.6	93025.3	65724.8	34302.7	24267.4	30207.7	34691.2	31936.7	95518.4	54048.8	27789.8	26119.2	22854.5	25587.8	43115.9	29260.6	21286	31220.8	23231.4	36334	22776.2	27447.2	103803	80496.3	34836.1	73045.3	26966.9	65713.7	24062.9	38914.5
Methyl jasmonate	223782	162764	218530	264757	154444	139523	224290	269376	181615	161511	243943	1	110552	136882	180096	124743	159003	233040	122671	126017	179331	1	161672	133532	176686	185163	115910	94774	175230	102796	117396	108954	190168	153698	129288	128187	161268	191702	196345	146101	184788	207397	137490	140722	214961
Mevalonolactone	1	1	1	1	1	1	1	109187	80347	1	112317	152397	1	1	87735	1	1	103549	1	1	1	1	1	1	1	1	1	1	1	1	1	1	1	1	1	1	1	1	1	1	1	1	1	1	1
Myoinositol	1	3213726	1	3740299	4912653	3526945	2394206	2561019	4424473	5390420	2814782	1	1	1	3264813	4449046	3738830	1	1329293	3558049	1091089	1	1379282	1674697	1	1	1549689	1737073	2117199	1685189	1145197	1447811	1	1166955	3309153	4532192	1	3195978	2716664	1423198	3552384	1	1	1851038	1963682
N-Acetylserotonin	1	1	1	1	1	1	1	153992	1	1	73916	1	1	1	1	1	1	1	1	1	1	1	1	1	1	1	1	1	1	1	1	1	1	1	1	1	1	1	1	1	1	1	1	1	1
N-Heptanoylglycine	1	1	1	1	1	1	1	640830	1	1	2613287	138820	1	1	1	259582	1	1	1	1	1	199703	1	159013	1	1	1	1	174598	1	271431	1	1	150112	1	1	164474	1	1	1	1	205401	1	1	1
N-Hydroxy-l-tyrosine	525880	4545568	490143	5342566	6729679	4775960	3293411	3589717	6297168	7605045	2604707	1000967	699815	718866	4670091	6340319	5466456	1337326	1988234	5069288	1498782	371669	1899348	2343641	1134703	639226	2109258	2450410	2945188	2235516	1560319	1948733	555350	1622620	4690496	3971456	726176	2799877	3599318	1921097	5009890	1000007	1320201	2590689	2706542
Neohesperidin	369911	855641	912902	900805	869275	1018731	1215652	1537209	1440127	1034239	1150720	1377085	1396639	805997	1083725	1231231	908060	1123479	890269	935128	925598	909439	944565	806994	998695	957814	762995	895020	1051883	1057222	1037180	1157376	1195790	1120701	726783	983619	1078133	871898	1179384	383046	610584	898564	751122	883261	780314
Niacinamide	1	1	1	1	1	1	1	852858	1	1	1	1	716326	1	1	1	1	1	1	1	1	1	1	1	1	1	1	1	1	1	1	1	1	1	1	1	1	1	1	1	1	1	1	1	1
o-Coumaric acid	130663	94871.7	132245	129872	116703	137002	127859	115053	103328	101302	106561	14879	54555.4	39960.5	59838.1	54123.1	74363.5	62774.9	49176.1	55355.8	148575	82820.7	47069.4	49080.7	59656.9	107382	72547.1	38770.7	72900	105170	64740.3	117182	95697.5	174662	67763.6	63776.4	102067	27067.5	28581.1	46154.9	33934.5	269330	53014.8	55725.6	126024
o-Cresol	1	1	1	1	1665904	1	1	1	1516288	1	1	1	1	1384008	1	1	1259282	1	1482825	1	1	1	1338614	1363405	1171244	1	1	1	1	1	1425236	1	1	1	1267303	1284241	1	1324104	1478861	1	1	1	1471902	1226084	1
O-Propanoyl-D-carnitine	6974241	7213507	1505664	6648375	6590234	8024435	8480938	1	1	9649907	7709256	2160137	1297343	1590522	1824318	1977251	2081785	2882186	6000655	6173173	6489401	6355702	6910737	1580308	8444022	1295563	6409135	1557578	1282562	1013559	1172985	1127068	1022820	1434371	6701057	1483826	1628410	2685118	9606706	9071671	10486798	9022009	7533470	8586908	8114214
o-Tyrosine	1	144459	1	1	1	1	1	1	182553	112140	1	1	147933	112500	107700	177399	174109	1	199286	154604	112418	146107	200112	98836	1	140267	1	144908	1	1	1	1	1	160469	281787	179238	93830	1	1	91223	1	127831	1	119724	1
Oleic acid	652775	1059485	612303	296828	1	1	1	346573	568202	718825	1471352	1431031	1	1	1634868	1719238	1166904	759015	868440	1	1	1	881705	1019940	894555	580073	591876	564232	923730	369701	885203	379603	708778	845993	1	1057622	867955	850244	1	1	1	1	1	439354	677769
Ortho-Hydroxyphenylacetic acid	1	1	1	1	1	1	1	1	1	93101	1	112787	1	1	128411	131353	1	181840	1	1	1	1	1	1	1	1	1	101591	1	82068	1	1	94089	1	1	1	108783	120616	1	1	1	1	1	1	1
p-Aminobenzoic acid	349412	3269497	309325	73738	2899392	3390010	1665339	3699903	5411745	3979793	1495937	9983715	5498987	4631613	7555142	7782204	5398524	2178746	6381158	6882064	4154004	5016505	6510250	4832972	2294138	4803741	4669526	3893153	1570620	3415140	5085915	3971172	996012	4856023	7420973	5691436	1617833	4956390	4119933	5303972	2681153	3625321	7682348	7205717	4574994
p-Anisaldehyde	1	5495.09	1	1	10966.3	1	3656.09	7095.17	1	5284.34	4126.83	13913.6	11779.1	5410.31	12269.9	12620.9	13962.6	12951.1	1	1	5219.99	11481.7	5620.47	5273.16	7458.43	5555.86	1	37572.6	14376.5	1	1	1	1	5338.92	5613.04	11725	7558.97	11366	6918.24	1	6095.06	1	1	1	1
p-Coumaric acid	130663	94872	132245	129872	116703	137002	1	115053	103328	101302	87779	1	1	1	1	1	74363	217030	1	1	148575	82821	1	1	102937	107382	72547	1	108032	105170	1	117182	112771	174662	1	1	1	1	1	1	1	269330	1	1	1
p-Coumaroylquinic acid	1	53073.8	1	1	33965.1	22184.8	18717	37221.7	31604.8	49347	39391.2	54927.1	41693	57133.8	54485	40287.8	40875.9	45216.3	30164.5	31917.3	18676.3	22644.5	51662.8	35306.2	36537.8	21380.2	20906.8	5436.6	15907.9	22549.6	30760.1	35473.8	29594.5	31000.8	40977.7	31128.3	34369	43345.7	39811.1	19594.6	34250.4	21642.1	24017.3	36864.4	27507.9
p-Cresol	1	1	1	1	1665904	1	1	1	1516288	1	1	1	1	1384008	1	1	1259282	1	1482825	1	1	1	1338614	1363405	1171244	1	1	1	1	1	1425236	1	1	1	1267303	1284241	1	1324104	1478861	1	1	1	1471902	1226084	1
p-HPEA-AC	122424	173769	65750.6	664895	199581	52308.7	305595	29337.2	86521.1	36231.3	50696.5	54316.5	19036.2	543682	103504	26560.6	47004.2	59022.9	212790	217730	58184.8	26259.7	167431	295116	162936	24418.6	162254	39454.9	75375.9	1	121816	131801	84539.3	174333	334691	36626.9	181884	303477	1	448102	250527	46363.7	68869.8	111442	75558.5
p-HPEA-EA	17948.3	11907.7	16574.2	22088.7	13933.5	1	12007.8	1	1	1	1	1	1	6766.13	1	1	1	1	1	1	1	1	1	1	1	1	1	1	1	1	1	11469.9	3823.97	1	1	1	1	5481.43	1	1	1827.81	1	1	1	1
p-Hydroxyphenylacetic acid	1	1	1	1	1	1	1	1	1	93101	1	112787	1	1	128411	131353	1	181840	1	1	1	1	1	1	1	1	1	101591	1	82068	1	1	94089	1	1	1	108783	120616	1	1	1	1	1	1	1
Pallidol	1	111169	153822	1	1	1	1	111512	136997	105870	118126	1	106110	1	1	1	120040	40013.9	1	135095	141673	1	1	1	1	108539	1	111937	73492.4	112808	1	1	37603.3	1	1	1	1	96888	1	1	32296.7	1	1	1	1
Palmitelaidic acid	1	1	1	1	1	1	1	1	1	1	1	1	1	1	1	452453	1	1	1	1	1	337703	1	1	1	1	1	1	369851	1	1	1	1	1	1	1	1	1	1	1	1	320376	1	1	1
Palmitic acid	1	1	1	1	1	1	1	1	1	1	1	1	1	1	1	1	1	1	186754	1	1	1	1	1	1	1	1	1	1	1	220065	1	1	1	1	1	1	1	1	1	1	324917	1	1	1
Palmitoleic acid	1	1	1	1	1	1	1	1	1	1	1	1	1	1	1	452159	1	1	1	1	1	342457	1	1	1	1	1	1	369851	1	1	1	1	1	1	1	1	1	1	1	1	320376	1	1	1
Pantothenic acid	1	522805	1	1	1	1	1	1	1	1	1	525335	454522	480123	1	1	1	1	1	1	1	1	1	1	1	1	1	1	1	1	1	1	1	1	1	1	1	1	1	1	1	1	1	1	1
PC(10:0/20:0)	1	1	1	1	118501	1	1	126457	1	1	316772	1	1	1	1	1	1	1	1	1	1	1	1	1	1	1	1	139926	1	1	1	1	1	1	1	1	1	1	171044	1	1	346452	1	190896	1
PC(11:0/19:0)	1	1	1	1	118501	1	1	126457	1	1	316772	1	1	1	1	1	1	1	1	1	1	1	1	1	1	1	1	139926	1	1	1	1	1	1	1	1	1	1	171044	1	1	346452	1	190896	1
PC(12:0/18:0)	1	1	1	1	118501	1	1	126457	1	1	316772	1	1	1	1	1	1	1	1	1	1	1	1	1	1	1	1	139926	1	1	1	1	1	1	1	1	1	1	171044	1	1	346452	1	190896	1
PC(12:0/18:1(9Z))	1	1	1	1	1	1	116083	167368	1	1	137194	1	1	1	1	1	1	1	1	1	1	1	1	1	166818	1	1	188808	1	1	1	1	1	1	1	1	1	1	1	1	1	1	1	1	1
PC(13:0/17:0)	1	1	1	1	118501	1	1	126457	1	1	316772	1	1	1	1	1	1	1	1	1	1	1	1	1	1	1	1	139926	1	1	1	1	1	1	1	1	1	1	171044	1	1	346452	1	190896	1
PC(14:0/16:0)	1	1	1	1	118501	1	1	126457	1	1	316772	1	1	1	1	1	1	1	1	1	1	1	1	1	1	1	1	139926	1	1	1	1	1	1	1	1	1	1	171044	1	1	346452	1	190896	1
PC(14:0/16:1(9Z))	1	1	1	1	1	1	116083	167368	1	1	137194	1	1	1	1	1	1	1	1	1	1	1	1	1	166818	1	1	188808	1	1	1	1	1	1	1	1	1	1	1	1	1	1	1	1	1
PC(14:1(9Z)/16:0)	1	1	1	1	1	1	116083	167368	1	1	137194	1	1	1	1	1	1	1	1	1	1	1	1	1	166818	1	1	188808	1	1	1	1	1	1	1	1	1	1	1	1	1	1	1	1	1
PC(15:0/15:0)	1	1	1	1	118501	1	1	126457	1	1	316772	1	1	1	1	1	1	1	1	1	1	1	1	1	1	1	1	139926	1	1	1	1	1	1	1	1	1	1	171044	1	1	346452	1	190896	1
PC(16:0/14:0)	1	1	1	1	118501	1	1	126457	1	1	316772	1	1	1	1	1	1	1	1	1	1	1	1	1	1	1	1	139926	1	1	1	1	1	1	1	1	1	1	171044	1	1	346452	1	190896	1
PC(16:0/14:1(9Z))	1	1	1	1	1	1	116083	167368	1	1	137194	1	1	1	1	1	1	1	1	1	1	1	1	1	166818	1	1	188808	1	1	1	1	1	1	1	1	1	1	1	1	1	1	1	1	1
PC(16:1(9Z)/14:0)	1	1	1	1	1	1	116083	167368	1	1	137194	1	1	1	1	1	1	1	1	1	1	1	1	1	166818	1	1	188808	1	1	1	1	1	1	1	1	1	1	1	1	1	1	1	1	1
PC(17:0/13:0)	1	1	1	1	118501	1	1	126457	1	1	316772	1	1	1	1	1	1	1	1	1	1	1	1	1	1	1	1	139926	1	1	1	1	1	1	1	1	1	1	171044	1	1	346452	1	190896	1
PC(18:0/12:0)	1	1	1	1	118501	1	1	126457	1	1	316772	1	1	1	1	1	1	1	1	1	1	1	1	1	1	1	1	139926	1	1	1	1	1	1	1	1	1	1	171044	1	1	346452	1	190896	1
PC(18:1(9Z)/12:0)	1	1	1	1	1	1	116083	167368	1	1	137194	1	1	1	1	1	1	1	1	1	1	1	1	1	166818	1	1	188808	1	1	1	1	1	1	1	1	1	1	1	1	1	1	1	1	1
PC(19:0/11:0)	1	1	1	1	118501	1	1	126457	1	1	316772	1	1	1	1	1	1	1	1	1	1	1	1	1	1	1	1	139926	1	1	1	1	1	1	1	1	1	1	171044	1	1	346452	1	190896	1
PC(20:0/10:0)	1	1	1	1	118501	1	1	126457	1	1	316772	1	1	1	1	1	1	1	1	1	1	1	1	1	1	1	1	139926	1	1	1	1	1	1	1	1	1	1	171044	1	1	346452	1	190896	1
PC(9:0/21:0)	1	1	1	1	118501	1	1	126457	1	1	316772	1	1	1	1	1	1	1	1	1	1	1	1	1	1	1	1	139926	1	1	1	1	1	1	1	1	1	1	171044	1	1	346452	1	190896	1
Pelargonic acid	1	1	1	1	1	1	1	1	1	1	1	598438	1	1	1	1	1	1	1	1	1	1	1	1	1	1	1	1	1	1	1	1	1	1	1	1	1	1	1	1	1	1	1	1	1
Pelargonidin	1	10103.2	1	5160.09	56859.5	130567	64195.6	71371.1	41585	63330.1	58762.1	5134.12	1	1	42883.4	61727.7	47237.9	50616.3	1	26798.7	10430.1	1	10445.5	10804	7083.51	1	1	10440.2	3480.73	5088.35	10647.3	47837.7	21191.1	5188.12	10308.1	31798.4	15764.9	5188.51	27436.2	70590.4	34405	1	1	10420.3	3474.1
Pentyl butanoate	1	1	1	1	1	1	1	1	1	1	1	598438	1	1	1	1	1	1	1	1	1	1	1	1	1	1	1	1	1	1	1	1	1	1	1	1	1	1	1	1	1	1	1	1	1
Peonidin 3-O-(6''-p-coumaroyl-glucoside)	327440	743290	790566	783450	752102	882804	806119	1.3187e+06	1.24185e+06	893114	1.15122e+06	1.18353e+06	1.19855e+06	702911	933800	1.06504e+06	790481	929774	767916	809608	803616	787690	820370	699299	769119	831831	663446	781720	758999	913854	897383	993156	934798	971241	638948	852767	820985	758041	1.01071e+06	346783	705179	779700	652541	764518	732253
Peonidin 3-O-rutinoside	327440	743290	790566	783450	752102	882804	1048002	1318701	1241848	893114	989094	1183530	1198549	702911	933800	1065041	790481	970334	767916	809608	803616	787690	820369	699299	862195	831831	663446	781720	909734	913854	897383	993156	1033490	971241	638948	852767	931910	758041	1010714	346783	534501	779700	652541	764518	679850
Phenacetylglycine	1	1	1	1	361242	1	1	1	1	1	1	1	1	1	1	1	1	1	1	1	1	1	1	1	1	1	1	1	1	1	1	1	1	1	1	1	1	1	1	1	1	1	1	1	1
Phenylacetylglycine	1	1	1	1	361242	1	1	1	1	1	1	1	1	1	1	1	1	1	1	1	1	1	1	1	1	1	1	1	1	1	1	1	1	1	1	1	1	1	1	1	1	1	1	1	1
Phenylalanyl-Alanine	1	1	1	1	1	1	1	153992	1	1	73916	1	1	1	1	1	1	1	1	1	1	1	1	1	1	1	1	1	1	1	1	1	1	1	1	1	1	1	1	1	1	1	1	1	1
Phytanal	1	992414	1	1	883834	461254	448363	1	1	1	1	1	1	1	1	3.84989e+06	1	1.2833e+06	1.75291e+06	1	1	3.25319e+06	1.40025e+06	1.81176e+06	2155069	1	1	1	1	1	1.95905e+06	1	653017	1	1	2.63901e+06	879670	862911	2.69311e+06	1	1.18534e+06	3648351	1.27312e+06	244179	1.72188e+06
Phytenal	1	26259.8	1	1	21732.3	1	7244.76	1	1	17064.8	5688.93	40356.6	1	1	40429.6	96047.5	21709.8	52729	51351.6	1	1	108130	35254	47442	63608.8	1	1	1	1	1	62091	1	20697.7	36825.1	1	55310.7	30712.3	21404.1	55801.8	1	25735.6	80357.5	28340.9	1	36233.2
Phytenic acid	1.01524e+06	2.27391e+06	1.16271e+06	1	1	1	1	391261	998016	1.37416e+06	921147	3.25888e+06	272365	1	3.95613e+06	1	2.84657e+06	2.26757e+06	1	260671	1	1	1	1	1	896005	1.14023e+06	962013	999415	530280	1	514289	348190	3.1194e+06	1	4960441	2.69328e+06	2.17128e+06	1	1	723759	1	1	1	1
Phytol	1	992414	1	1	883834	461254	448363	1	1	1	1	1	1	1	1	3.84989e+06	1	1.2833e+06	1.75291e+06	1	1	3.25319e+06	1.40025e+06	1.81176e+06	2155069	1	1	1	1	1	1.95905e+06	1	653017	1	1	2.63901e+06	879670	862911	2.69311e+06	1	1.18534e+06	3648351	1.27312e+06	244179	1.72188e+06
Piceatannol	36601.1	36780.3	42660	71704	53679.7	49000.6	58128.1	50302.3	61543.2	53767.2	55204.2	47251.9	65152.6	56488.4	54834.8	52978.3	54403.1	54072	34406.4	39781.1	37867.1	41706.4	44124.7	1	28610.7	36795.4	1	37418.9	24738.5	40866	43159.2	46465.8	43497	40317.7	49542.4	39574.8	43145	47997.7	51851.4	46618.8	48822.6	41489.8	1	50620.7	30703.8
Pigment A	327440	743290	790566	783450	752102	882804	806119	1.3187e+06	1.24185e+06	893114	1.15122e+06	1.18353e+06	1.19855e+06	702911	933800	1.06504e+06	790481	929774	767916	809608	803616	787690	820370	699299	769119	831831	663446	781720	758999	913854	897383	993156	934798	971241	638948	852767	820985	758041	1.01071e+06	346783	705179	779700	652541	764518	732253
Pinosylvin	1	98232.3	1	159523	336046	210549	235372	1	1	62892.5	20964.8	100180	23748.1	64561.8	25786.7	129171	71547	75501.6	80282.2	24963.7	140009	28036.3	166156	110230	101474	68891.7	89177.6	27560.3	61876.5	230617	156588	213296	200167	28682	154552	164612	115949	23430.3	26539.8	19046.1	23005.4	188738	189128	41116.9	139661
Pipecolic acid	1	1	1	1	1	1	1	1	117798	106915	1	985700	1	1	1	1	141804	1	1	1	76908	749033	256671	1	1	1	1	1	1	1	1	1	1	84715	1	1	1	1	1	1	1	1	1	1	1
Pivaloylcarnitine	14594660	3357096	13262584	21296208	5389461	10936786	22088496	19456056	16174216	12598287	41525808	6073534	3286214	6245849	10019680	12346506	13094961	18482720	9146039	7837846	13060086	10241419	8334294	3962908	12234476	8531090	6622911	4507554	9598881	3962494	9746917	4096241	10458275	6669107	5551982	4385298	6302193	23977632	27521700	13717346	22563300	16143506	5057733	6495593	9373924
Pristanic acid	1	11299868	3.23388e+06	1	12574581	3.66748e+06	5.41402e+06	1	1	1	1	1	1	1	1	40075480	1	13358494	25445928	1	1	38479748	19258986	25143080	2.76273e+07	1	1	1	1	1	26275924	1	8758642	1	1	33174448	11058150	1	33006928	1	11002310	45069624	23239828	1	2.27698e+07
Pro-Ile	288120	81562	257185	334989	203640	99319	115666	1	1	1	1	1	1	1	1	1	1	1	1	1	1	1	1	1	1	1	1	1	1	86911	76955	85776	140433	1	1	1	155222	1	1	1	83225	1	1	1	1
Progesterone	172065	1	117665	1	1	1	1	1	1	1	1	1	1	1	1	1	1	1	1	1	1	1	79887	1	114479	1	1	1	1	1	97514	1	110415	1	1	1	240453	1	1	1	1	1	1	1	1
Propionylcarnitine	6974241	7213507	1505664	6679820	6590234	8024435	8375992	1	8615906	9649907	7709256	2160137	1297343	1590522	1824318	1977251	2081785	2882186	6000655	6173173	1	6508986	6910737	1580308	8444022	1384825	6409135	1557578	1282562	1013559	1100056	1127068	1022820	1434371	6701057	1483826	1628410	2685118	9832778	9246735	10486798	8834763	7533470	8586908	8279484
Prostaglandin E2	1	1	1	1	1	1	1	1	1	1	210589	1	1	1	181381	293585	1	1	170585	1	1	245413	150237	152886	1	1	1	1	214762	1	195753	1	1	1	1	175271	205856	1	176638	1	1	239198	1	1	1
Protocatechuic aldehyde	28919.4	34670.3	17442.8	1	1	1	1	1	5556.66	1	1852.89	1	16530.8	32921.3	1	1	1	1	17290.4	1	10783.7	1	1	1	1	5329.16	1	1	1777.05	5582.91	1	1	1861.64	1	1	1	1	1	1	1	1	1	1	1	1
Psoralen	98015.3	74212.1	101369	99552.2	52782.4	114044	88792.9	115053	71883.7	88844.2	91927.1	14879	31150.3	27862.2	47751.5	22047.7	50133.9	39977.7	21446.5	34608.1	130468	61209.6	14174.3	43378.8	39587.6	87350.8	26377.6	19200.9	44309.8	64195.1	22085.8	72961.5	53080.8	144019	19786.7	39959.2	67921.6	27067.5	28581.1	46154.9	33934.5	256180	12191.5	43218.4	103863
Pterostilbene	12537.5	29290.5	12095.1	1	1	11148.7	3716.9	12222.8	1	1	4074.92	1	1	1	1	1	1	1	1	1	1	1	1	1	1	1	1	1	1	1	1	1	1	1	1	1	1	1	1	1	1	1	1	1	1
Pyridoxal	1	1	1	1	313215	113575	1	1	1	1	1	1	1	1	1	1	1	1	1	148447	1	1	1	1	1	1	1	1	1	1	1	109195	1	1	1	1	1	1	1	1	1	1	1	1	1
Pyrogallol	3944004	4203179	4130171	3555535	3504235	3361704	3606341	3586184	3779303	3726268	3529551	3567260	3880534	4496400	3648628	3413956	3571499	3561735	4067436	3983854	3916800	3501057	3789030	3551222	3596268	3451994	3674013	3523219	3253361	3454039	3496649	3306692	3370764	3243404	3544554	3214678	3146742	3424907	3258388	3996389	3462825	3111527	3464837	3418234	2501031
Quercetin 3-O-galactoside 7-O-rhamnoside	369911	855641	912902	1	869275	1.01873e+06	629336	1.53721e+06	1.44013e+06	1.03424e+06	1.33719e+06	1377085	1.39664e+06	805997	1.08372e+06	1.23123e+06	908060	1.07434e+06	890269	935128	925598	909439	944565	806994	886999	957814	762995	895020	871943	1.05722e+06	1.03718e+06	1.15738e+06	1083926	1.1207e+06	726783	983619	943701	871898	1.17938e+06	383046	811442	898564	751122	883261	844316
Quercetin 3-O-rhamnosyl-galactoside	369911	855641	912902	1	869275	1.01873e+06	629336	1.53721e+06	1.44013e+06	1.03424e+06	1.33719e+06	1377085	1.39664e+06	805997	1.08372e+06	1.23123e+06	908060	1.07434e+06	890269	935128	925598	909439	944565	806994	886999	957814	762995	895020	871943	1.05722e+06	1.03718e+06	1.15738e+06	1083926	1.1207e+06	726783	983619	943701	871898	1.17938e+06	383046	811442	898564	751122	883261	844316
Quercetin 3-O-rutinoside	369911	855641	912902	1	1	1	1215652	1537209	1440127	1034239	1150720	1377085	1396639	805997	1083725	1231231	908060	1123479	890269	935128	925598	909439	944565	806994	998695	957814	762995	895020	1051883	1057222	1037180	1157376	1195790	1120701	726783	983619	1078133	1	1	1	1	1	1	1	1
Resacetophenone	1	1	1	1	1	1	1	1	1	93101	1	112787	1	1	128411	131353	1	181840	1	1	1	1	1	1	1	1	1	101591	1	82068	1	1	94089	1	1	1	108783	120616	1	1	1	1	1	1	1
Resveratrol	73488.9	88209.9	56258.2	36222.2	68396.7	105798	70139	80397.5	94713.1	69241.3	81450.6	52000.3	90418.9	75770	71950.8	66443.5	105636	81343.4	62998.6	61459.4	52373.3	78758.4	71832.9	52511.1	67700.8	66238.3	56552.2	81485.5	68092	95311.8	61579.2	72352.7	76414.6	52986.5	68219.1	82781.1	67995.6	57920.7	101185	45129.8	68078.6	61366.1	64129.9	63768.4	63088.1
Rosmarinic acid	141071	262538	119707	238159	210321	276234	361695	211262	283688	244696	188899	339782	215809	395659	326736	279347	270959	220274	316791	350992	241593	237706	311442	311582	193277	212454	328445	264518	118873	121967	300722	271699	220498	317056	341530	220939	117401	333471	201886	401998	374203	255961	314132	315342	225367
S-Adenosylhomocysteine	261319	161129	223784	332166	199803	1	356327	1	1	1	167549	1	1	170322	1	1	1	196564	1	1	1	1	1	1	143007	1	1	1	1	1	1	150905	196384	1	1	1	1	116319	1	1	246046	1	1	1	1
Sakuranetin	1	180179	1	1	177673	218919	132198	256122	380444	278381	304983	777889	356628	267222	505731	1	349943	285225	373166	418829	251409	295922	418674	299139	337911	300819	304345	224907	276691	193729	345371	257427	265509	266314	457461	364144	362640	296221	287580	325578	303126	210731	495261	457505	387832
Schisandrin	2455445	2833299	3605902	2089409	3689532	2215208	3625923	3357818	3626355	3136376	2825849	2999565	2944134	2437624	3110242	2920157	3421841	2617356	2568878	3358499	3659395	2426579	2773422	2703610	2950655	3098005	2876001	3304921	3030355	3203619	3407710	2812969	2699721	2653727	2237166	3263696	3222336	2858959	3039352	1696507	2909543	2918516	2036108	2907364	2751464
Sesamol	28919.4	34670.3	17442.8	1	1	1	1	1	5556.66	1	1852.89	1	16530.8	32921.3	1	1	1	1	17290.4	1	10783.7	1	1	1	1	5329.16	1	1	1777.05	5582.91	1	1	1861.64	1	1	1	1	1	1	16851.4	5617.79	1	1	1	1
SM(d16:0/17:1(10Z))	1	1	326062	1	137346	262467	1	379120	424678	1	1	338913	176870	1	652599	158447	1	493231	1	202675	1	1	1	104583	1	1	1	1	476999	1	1	1	215245	1	1	401849	463911	1	188120	1	489476	1	332757	1	248229
SM(d16:0/18:1(11E))	1	158267	1	130563	585002	1	312378	362377	1	1	316848	189148	1	1	133480	112365	1	965461	108305	170007	1	1	165150	1	362344	1	1	426108	1	1	1	226788	1	1	1	1054198	1	152254	579154	1	1109149	570463	1	654532	1
SM(d16:0/18:2(9Z,11E))	1	1	1	1	362798	1	240748	314389	1	1	296483	1	1	1	1	1	1	954723	1	130368	1	1	116568	1	250426	1	1	364799	1	1	1	145947	1	1	1	754837	1	1	592786	1	1086376	705475	1	525450	1
SM(d16:0/20:1(11Z))	1	1	1	1	1	1	1	1	1	1	1	1	1	1	872065	1	1	1	1	1	1	1	1	1	1	1	1	1	570703	1	1	1	1	1	1	1	1	1	1	1	197927	128757	1	1	1
SM(d18:0/18:1(9Z))	1	1	1	1	1	1	1	1	1	1	1	1	1	1	872065	1	1	1	1	1	1	1	1	1	1	1	1	1	570703	1	1	1	1	1	1	1	1	1	1	1	197927	128757	1	1	1
Sophorose	3096376	2257228	2606186	4382254	2600308	1887943	4797787	1895409	1859496	1884998	2368662	1793537	1475049	2571267	1908957	1522923	1952739	2481557	1664647	1602209	1567759	1549273	1637785	1981039	2134018	1319357	1805912	1738900	1605515	1391534	1837759	2108130	2576483	1707970	1636642	1450465	2024972	1893551	1664985	1929706	3591294	1695776	1586579	1561293	1685415
Sphingosine	47574720	54918568	48237420	1	63802800	53830668	1	39538744	49641636	55733000	65948556	63073680	10622130	271967	66439808	72840128	62629940	16035460	63703892	32501516	29989644	69416976	63229572	66195480	60303264	48315032	53302904	49271380	72271640	13139079	68803400	12985800	56289604	64928716	398436	68934256	74143488	61143420	71651640	1	1	73987632	68326816	45327528	37439412
Stearic acid	93668	185177	112841	1	185818	111726	1	1	111354	127063	256202	227166	1	1	252690	393037	198510	90907	227839	1	1	969790	236311	263428	184928	102172	115098	90401	371825	1	286832	1	140159	233010	1	290107	996048	181473	973126	1	1	356211	221769	96260	1
Stearidonic acid	1	1	1	1	1	1	1	1	1	1	1	1	1	1	1	359941	1	1	1	1	1	342457	1	1	1	1	1	1	1	1	1	1	1	1	1	1	1	1	1	1	1	310952	1	1	1
Sucrose	3096376	2257228	2606186	4382254	2600308	1887943	4797787	1895409	1859496	1884998	2485161	1793537	1475049	2571267	1818903	1648095	1952739	2414632	1664647	1602209	1567759	1642196	1637785	1981039	2134018	1319357	1805912	1625784	1605515	1391534	1679427	2108130	2702353	1707970	1636642	1528643	2045984	1893551	1726642	1929706	3591294	1695776	1586579	1561293	1685415
Syringaldehyde	32647.5	20659.6	30876.4	30320	63920.1	22957.5	39065.9	1	31444	12458	14634.3	1	23405.1	12098.4	12086.6	32075.4	24229.6	22797.2	27729.6	20747.7	18107.2	21611.1	32895.1	5701.86	20069.3	20031.4	46169.4	19569.7	28590.2	40975.2	42654.5	44220.4	42616.7	30643.2	47976.8	23817.2	34145.7	1	1	1	1	13150.1	40823.3	12507.2	22160.2
Talose	1	3213726	1	3740299	4912653	3526945	2394206	2561019	4424473	5390420	2814782	1	1	1	3264813	4449046	3738830	1	1329293	3558049	1091089	1	1379282	1674697	1	1	1549689	1737073	2117199	1685336	1145197	1447811	1	1166955	3309153	4532192	1	3195978	2716664	1423198	3552384	1	1	1851038	1963682
Taurine	1	1	1	159616	1	1	183763	1	1	1	85536	1	1	160544	1	1	1	1	1	1	1	1	1	1	1	1	1	1	1	1	1	1	1	1	1	1	1	1	1	135349	193705	1	1	1	1
Tetramethylscutellarein	3.09638e+06	2.25723e+06	2.60619e+06	4.38225e+06	2.60031e+06	1.88794e+06	2.95683e+06	1981838	1.8595e+06	1.98278e+06	1.94137e+06	1.79354e+06	1.47505e+06	2.57127e+06	1.90896e+06	1.52292e+06	1.95274e+06	1.79487e+06	1.66465e+06	1.60221e+06	1.56776e+06	1.54927e+06	1.63778e+06	1.98104e+06	1.7227e+06	1.31936e+06	1805912	1.7389e+06	1.62139e+06	1.39153e+06	1.83776e+06	2108130	1.77914e+06	1.70797e+06	1.63664e+06	1.45046e+06	1.59836e+06	1.89355e+06	1.66499e+06	1.92971e+06	1.82941e+06	1695776	1.58658e+06	1.56129e+06	1.61455e+06
TG(10:0/10:0/10:0)[iso]	1389676	1100286	1110962	1	684537	694672	1128057	1	626265	1221064	1226282	380349	994304	6247476	1032474	427881	1335223	294950	1497155	700055	405544	1	1237796	1103957	584985	784540	4008318	967129	309398	545532	2358871	461130	302699	1166204	4690693	459226	830015	485247	399445	10310195	1986021	338084	3148159	369801	1
TG(10:0/16:0/6:0)	1	1511268	1118770	1143241	1655746	1	1668592	1929565	1	1	1	1414752	549133	594868	1221495	1	1	4918584	1185483	1611827	1	282145	1	1	1841949	583591	921162	1	1	1	1	1859813	1	386531	719564	1	1	1390284	1	1	1	1	1	2291390	1
TG(14:0/14:0/4:0)	1	1511268	1118770	1143241	1655746	1290062	1668592	1929565	1	526879	3685914	1414752	549133	594868	1221495	482267	1	4918584	1185483	1611827	709673	282145	1503075	314039	1841949	583591	921162	3411935	573142	1	486467	1859813	430962	386531	719564	322369	1	1390284	1399084	1	10684081	519071	1	2291390	1
TG(14:0/14:0/6:0)	1	843215	482927	442913	761300	490035	835109	1099119	1	1	1078597	950129	291831	1	539343	225229	1	1	642383	557186	246363	1	487809	212868	587494	295175	1	841302	355167	1	1	784753	323417	291780	1	1162405	1	501616	1087601	123836	1	1669866	1	865566	1
TG(14:0/16:0/4:0)	1	843215	482927	442913	761300	490035	835109	1099119	1	1	1078597	950129	291831	1	539343	225229	1	1	642383	557186	246363	1	487809	212868	587494	295175	1	841302	355167	1	1	784753	323417	291780	1	1162405	1	501616	1087601	123836	1	1669866	1	865566	1
TG(14:0/16:0/6:0)	1	1	476550	1	1	639105	1	433747	556919	1	1	504638	471327	1	1	1	1	1	1	334519	1	1	1	1	1	1	1	1	297828	1	1	1	1	1	1	1	398911	1	1	1	1	1	928856	1	318893
TG(16:0/10:0/4:0)	1389676	1100286	1110962	1	684537	694672	1128133	1	626265	1221064	1225298	380349	994304	6247476	1032474	427881	1335223	294950	1497155	700055	405544	1	1237796	1103957	584817	784540	4008318	967129	309398	545532	627562	461130	302699	1166204	4690693	460302	830015	2104816	399445	10310195	1075379	338084	3148159	369801	1
TG(16:0/10:0/6:0)	1	1511268	1118770	1143241	1655746	1	1668592	1929565	1	1	1	1414752	549133	594868	1221495	1	1	4918584	1185483	1611827	1	282145	1	1	1841949	583591	921162	1	1	1	1	1859813	1	386531	719564	1	1	1390284	1	1	1	1	1	2291390	1
TG(16:0/12:0/4:0)	1	1511268	1118770	1143241	1655746	1290062	1668592	1929565	1	526879	3685914	1414752	549133	594868	1221495	482267	1	4918584	1185483	1611827	709673	282145	1503075	314039	1841949	583591	921162	3411935	573142	1	486467	1859813	430962	386531	719564	322369	1	1390284	1399084	1	10684081	519071	1	2291390	1
TG(16:0/12:0/6:0)	1	843215	482927	442913	761300	490035	835109	1099119	1	1	1078597	950129	291831	1	539343	225229	1	1	642383	557186	246363	1	487809	212868	587494	295175	1	841302	355167	1	1	784753	323417	291780	1	1162405	1	501616	1087601	123836	1	1669866	1	865566	1
TG(16:0/14:0/4:0)	1	843215	482927	442913	761300	490035	835109	1099119	1	1	1078597	950129	291831	1	539343	225229	1	1	642383	557186	246363	1	487809	212868	587494	295175	1	841302	355167	1	1	784753	323417	291780	1	1162405	1	501616	1087601	123836	1	1669866	1	865566	1
TG(16:0/14:0/6:0)	1	1	476550	1	1	639105	1	433747	556919	1	1	504638	471327	1	1	1	1	1	1	334519	1	1	1	1	1	1	1	1	297828	1	1	1	1	1	1	1	398911	1	1	1	1	1	928856	1	318893
TG(16:0/16:0/4:0)	1	1	476550	1	1	639105	1	433747	556919	1	1	504638	471327	1	1	1	1	1	1	334519	1	1	1	1	1	1	1	1	297828	1	1	1	1	1	1	1	398911	1	1	1	1	1	928856	1	318893
TG(18:0/14:0/4:0)	1	1	476550	1	1	639105	1	433747	556919	1	1	504638	471327	1	1	1	1	1	1	334519	1	1	1	1	1	1	1	1	297828	1	1	1	1	1	1	1	398911	1	1	1	1	1	928856	1	318893
TG(4:0/10:0/14:0)	3583192	2971096	2336665	5111280	4642191	1870563	3435579	303503	1471989	6872813	3268867	932188	2196623	9712030	2535622	1016448	7325829	829742	3833780	1840897	1095636	4261932	3856480	5781851	1639564	4574415	6782665	1880733	770235	1375491	4475399	974330	772243	3672171	7501672	1435580	1812180	6049749	1183117	12541822	4884238	1196775	5561959	2679981	244612
TG(4:0/10:0/16:0)	1389676	1100286	1110962	1	684537	694672	1128133	1	626265	1221064	1225298	380349	994304	6247476	1032474	427881	1335223	294950	1497155	700055	405544	1	1237796	1103957	584817	784540	4008318	967129	309398	545532	627562	461130	302699	1166204	4690693	460302	830015	2104816	399445	10310195	1075379	338084	3148159	369801	1
TG(4:0/12:0/14:0)	1389676	1100286	1110962	1	684537	694672	1128133	1	626265	1221064	1225298	380349	994304	6247476	1032474	427881	1335223	294950	1497155	700055	405544	1	1237796	1103957	584817	784540	4008318	967129	309398	545532	627562	461130	302699	1166204	4690693	460302	830015	2104816	399445	10310195	1075379	338084	3148159	369801	1
TG(4:0/12:0/16:0)	1	1511268	1118770	1143241	1655746	1	1668592	1929565	1	1	1	1414752	549133	594868	1221495	1	1	4918584	1185483	1611827	1	282145	1	1	1841949	583591	921162	1	1	1	1	1859813	1	386531	719564	1	1	1390284	1	1	1	1	1	2291390	1
TG(4:0/14:0/14:0)	1	1511268	1118770	1143241	1655746	1290062	1668592	1929565	1	526879	3685914	1414752	549133	594868	1221495	482267	1	4918584	1185483	1611827	709673	282145	1503075	314039	1841949	583591	921162	3411935	573142	1	486467	1859813	430962	386531	719564	322369	1	1390284	1399084	1	10684081	519071	1	2291390	1
TG(4:0/14:0/15:0)	1368994	1	1026149	850930	1593081	408321	1	266827	670817	2726084	1	815299	1402041	2388272	1512593	1	3368159	372441	1859744	1	1	1658315	1593466	4895454	428695	2293595	4745359	1	500557	1	1456954	540007	278034	1	1048198	1	455168	2709275	1	4774536	1177679	246393	1888577	1194864	172041
TG(4:0/14:0/16:0)	1	843215	482927	442913	761300	490035	835109	1099119	1	1	1078597	950129	291831	1	539343	225229	1	1	642383	557186	246363	1	487809	212868	587494	295175	1	841302	355167	1	1	784753	323417	291780	1	1162405	1	501616	1087601	228730	1	1669866	1	865566	1
TG(4:0/14:0/18:0)	1	1	476550	1	1	639105	1	433747	556919	1	1	504638	471327	1	1	1	1	1	1	334519	1	1	1	1	1	1	1	1	297828	1	1	1	1	1	1	1	398911	1	1	1	1	1	928856	1	318893
TG(4:0/15:0/16:0)	1	598940	448502	126338	115628	717926	1208539	1192473	1	107174	2463942	525889	255049	559605	107655	860871	1032128	542700	130082	845930	446627	1	1	294448	285006	148491	1207352	3170389	531016	220780	110995	1086401	194907	1	427307	883960	242340	578330	180750	3469706	2716260	1	1339613	543993	491927
TG(4:0/15:0/18:0)	1	2114972	1203457	1287203	192114	893538	1	1	623631	447135	3253041	1	986000	645470	1	1109651	242458	1108633	1579247	171928	127442	652408	1852605	905257	309532	664843	1421874	455953	150569	1077593	553565	226268	670627	770373	484311	792129	529230	1565589	3466100	143290	1	1	443906	569518	622869
TG(4:0/16:0/16:0)	1	1	476550	1	1	639105	1	433747	556919	1	1	504638	471327	1	1	1	1	1	1	334519	1	1	1	1	1	1	1	1	297828	1	1	1	1	1	1	1	398911	1	1	1	1	1	928856	1	318893
TG(4:0/16:0/17:0)	1	2114972	1203457	1287203	192114	893538	1	1	623631	447135	3253041	1	986000	645470	1	1109651	242458	1108633	1579247	171928	127442	652408	1852605	905257	309532	664843	1421874	455953	150569	1077593	553565	226268	670627	770373	484311	792129	529230	1565589	3466100	143290	1	1	443906	569518	622869
TG(4:0/17:0/15:0)	1	1	476550	1	1	639105	1	433747	556919	1	1	504638	471327	1	1	1	1	1	1	334519	1	1	1	1	1	1	1	1	297828	1	1	1	1	1	1	1	398911	1	1	1	1	1	928856	1	318893
TG(4:0/8:0/16:0)	3583192	2971096	2336665	5111280	4642191	1870563	3435579	303503	1471989	6872813	3268867	932188	2196623	9712030	2535622	1016448	7325829	829742	3833780	1840897	1095636	4261932	3856480	5781851	1639564	4574415	6782665	1880733	770235	1375491	4475399	974330	772243	3672171	7501672	1435580	1812180	6049749	1183117	12541822	4884238	1196775	5561959	2679981	244612
TG(6:0/10:0/14:0)	1389676	1100286	1110962	1	684537	694672	1128133	1	626265	1221064	1225298	380349	994304	6247476	1032474	427881	1335223	294950	1497155	700055	405544	1	1237796	1103957	584817	784540	4008318	967129	309398	545532	627562	461130	302699	1166204	4690693	460302	830015	2104816	399445	10310195	1075379	338084	3148159	369801	1
TG(6:0/12:0/14:0)	1	1511268	1118770	1143241	1655746	1	1668592	1929565	1	1	1	1414752	549133	594868	1221495	1	1	4918584	1185483	1611827	1	282145	1	1	1841949	583591	921162	1	1	1	1	1859813	1	386531	719564	1	1	1390284	1	1	1	1	1	2291390	1
TG(6:0/12:0/16:0)	1	843215	482927	442913	761300	490035	835109	1099119	1	1	1078597	950129	291831	1	539343	225229	1	1	642383	557186	246363	1	487809	212868	587494	295175	1	841302	355167	1	1	784753	323417	291780	1	1162405	1	501616	1087601	228730	1	1669866	1	865566	1
TG(6:0/14:0/14:0)	1	843215	482927	442913	761300	490035	835109	1099119	1	1	1078597	950129	291831	1	539343	225229	1	1	642383	557186	246363	1	487809	212868	587494	295175	1	841302	355167	1	1	784753	323417	291780	1	1162405	1	501616	1087601	228730	1	1669866	1	865566	1
TG(6:0/14:0/16:0)	1	1	476550	1	1	639105	1	433747	556919	1	1	504638	471327	1	1	1	1	1	1	334519	1	1	1	1	1	1	1	1	297828	1	1	1	1	1	1	1	398911	1	1	1	1	1	928856	1	318893
TG(6:0/8:0/14:0)	3583192	2971096	2336665	5111280	4642191	1870563	3435579	303503	1471989	6872813	3268867	932188	2196623	9712030	2535622	1016448	7325829	829742	3833780	1840897	1095636	4261932	3856480	5781851	1639564	4574415	6782665	1880733	770235	1375491	4475399	974330	772243	3672171	7501672	1435580	1812180	6049749	1183117	12541822	4884238	1196775	5561959	2679981	244612
TG(8:0/12:0/14:0)	1	843215	482927	442913	761300	490035	835109	1099119	1	1	1078597	950129	291831	1	539343	225229	1	1	642383	557186	246363	1	487809	212868	587494	295175	1	841302	355167	1	1	784753	323417	291780	1	1162405	1	501616	1087601	228730	1	1669866	1	865566	1
Threonic acid	1	3269497	1	1	2899387	3390010	1665339	3699903	5411668	3979793	1	9983715	5498987	4631533	7555101	7781883	5398524	1	6381087	6881582	4154004	5016505	6510182	4830355	2294138	4803244	4663664	3857421	1	3415140	5085532	3971172	1	4856023	7419153	5690982	1	4956390	4119605	5303636	2681029	3625321	7682348	7228596	4574367
Threoninyl-Valine	1930688	1924972	1869810	432668	1588239	1807068	161944	4466189	4058567	2488406	2771794	6636648	6364573	3673039	7519400	2045437	8737245	9540040	1556716	1364865	1196737	1705958	1860718	1819901	4807886	1429918	1473527	1606935	6789542	4987756	4220722	3634168	6178824	6049710	1306498	5068776	8487184	9325146	2724116	2079646	339228	1360776	1632844	2125415	1556353
Thymol	851115	246031	634140	968384	1.24852e+06	432302	883067	193267	335820	218471	249186	130404	108753	181256	166690	160797	186251	171246	220234	167397	142145	15082.2	202199	143666	120316	140780	288231	181779	203597	651456	644928	682696	659693	119098	323819	209114	217344	116426	181079	161077	152861	189783	332763	141777	221441
trans-10 Octadecenoic acid	652775	1059485	612303	296828	1	1	1	346573	568202	718825	1471352	1431031	1	1	1634868	1719238	1166904	759015	868440	1	1	1124819	881705	1019940	894555	580073	591876	564232	923730	369701	885203	379603	708778	845993	1	1057622	867955	850244	1	1	1	1	1	439354	677769
trans-11,cis-15-Octadecadienoic acid	1	1	1	80891	1	1	1	143304	1	1	908267	422099	1	1	743384	1332450	1	1	759575	1	1	1279629	509816	711126	1	1	1	1	1424517	1	746547	1	1	429049	1	1046234	1239440	1	1152284	1	1	1595988	941020	1	1
trans-12-Elaidic acid	652775	1059485	612303	296828	1	1	1	346573	568202	718825	1471352	1431031	1	1	1634868	1719238	1166904	759015	868440	1	1	1124819	881705	1019940	894555	580073	591876	564232	923730	369701	885203	379603	708778	845993	1	1057622	867955	850244	1	1	1	1	1	439354	677769
trans-12-Octadecenoic acid	652775	1059485	612303	296828	1	1	1	346573	568202	718825	1471352	1431031	1	1	1634868	1719238	1166904	759015	868440	1	1	1124819	881705	1019940	894555	580073	591876	564232	923730	369701	885203	379603	708778	845993	1	1057622	867955	850244	1	1	1	1	1	439354	677769
trans-13-Octadecenoic acid	652775	1059485	612303	296828	1	1	1	346573	568202	718825	1471352	1431031	1	1	1634868	1719238	1166904	759015	868440	1	1	1124819	881705	1019940	894555	580073	591876	564232	923730	369701	885203	379603	708778	845993	1	1057622	867955	850244	1	1	1	1	1	439354	677769
trans-14-Octadecenoic acid	652775	1059485	612303	296828	1	1	1	346573	568202	718825	1471352	1431031	1	1	1634868	1719238	1166904	759015	868440	1	1	1124819	881705	1019940	894555	580073	591876	564232	923730	369701	885203	379603	708778	845993	1	1057622	867955	850244	1	1	1	1	1	439354	677769
trans-15-Octadecenoic acid	652775	1059485	612303	296828	1	1	1	346573	568202	718825	1471352	1431031	1	1	1634868	1719238	1166904	759015	868440	1	1	1124819	881705	1019940	894555	580073	591876	564232	923730	369701	885203	379603	708778	845993	1	1057622	867955	850244	1	1	1	1	1	439354	677769
trans-16-Octadecenoic acid	652775	1059485	612303	296828	1	1	1	346573	568202	718825	1471352	1431031	1	1	1634868	1719238	1166904	759015	868440	1	1	1124819	881705	1019940	894555	580073	591876	564232	923730	369701	885203	379603	708778	845993	1	1057622	867955	850244	1	1	1	1	1	439354	677769
trans-4-Octadecenoic acid	652775	1059485	612303	296828	1	1	1	346573	568202	718825	1471352	1431031	1	1	1634868	1719238	1166904	759015	868440	1	1	1124819	881705	1019940	894555	580073	591876	564232	923730	369701	885203	379603	708778	845993	1	1057622	867955	850244	1	1	1	1	1	439354	677769
trans-5-Octadecenoic acid	652775	1059485	612303	296828	1	1	1	346573	568202	718825	1471352	1431031	1	1	1634868	1719238	1166904	759015	868440	1	1	1124819	881705	1019940	894555	580073	591876	564232	923730	369701	885203	379603	708778	845993	1	1057622	867955	850244	1	1	1	1	1	439354	677769
trans-6-Octadecenoic acid	652775	1059485	612303	296828	1	1	1	346573	568202	718825	1471352	1431031	1	1	1634868	1719238	1166904	759015	868440	1	1	1124819	881705	1019940	894555	580073	591876	564232	923730	369701	885203	379603	708778	845993	1	1057622	867955	850244	1	1	1	1	1	439354	677769
trans-7-Octadecenoic acid	652775	1059485	612303	296828	1	1	1	346573	568202	718825	1471352	1431031	1	1	1634868	1719238	1166904	759015	868440	1	1	1124819	881705	1019940	894555	580073	591876	564232	923730	369701	885203	379603	708778	845993	1	1057622	867955	850244	1	1	1	1	1	439354	677769
trans-8-Elaidic acid	652775	1059485	612303	296828	1	1	1	346573	568202	718825	1471352	1431031	1	1	1634868	1719238	1166904	759015	868440	1	1	1124819	881705	1019940	894555	580073	591876	564232	923730	369701	885203	379603	708778	845993	1	1057622	867955	850244	1	1	1	1	1	439354	677769
trans-8-Octadecenoic acid	652775	1059485	612303	296828	1	1	1	346573	568202	718825	1471352	1431031	1	1	1634868	1719238	1166904	759015	868440	1	1	1124819	881705	1019940	894555	580073	591876	564232	923730	369701	885203	379603	708778	845993	1	1057622	867955	850244	1	1	1	1	1	439354	677769
Tyramine	1	1	1	1	596146	1	1	1	1	1	1	1	1	1	1	1	1	1	1	1	1	1	1	1	1	1	1	1	1	554007	1	1	1	1	1	1	1	1	1	1	1	1	1	1	1
Uracil	1	1	1	1	1665904	1456770	1	1800539	1516288	1174041	1	1	1	1384008	1517859	1501410	1259282	1	1482825	1	1	1	1338614	1363405	1171244	1	1	1	1	1	1425236	1	1	1	1267303	1284241	1	1324104	1478861	1	1	1	1471902	1226084	1
Vaccenic acid	652775	1059485	612303	296828	1	1	1	346573	568202	718825	1471352	1431031	1	1	1634868	1719238	1166904	759015	868440	1	1	1124819	881705	1019940	894555	580073	591876	564232	923730	369701	885203	379603	708778	845993	1	1057622	867955	850244	1	1	1	1	1	439354	677769
Valerylcarnitine	14594660	3357096	13262584	21296208	5389461	10936786	22088496	19456056	16174216	12598287	41525808	6073534	3286214	6245849	10019680	12346506	13094961	18482720	9146039	7837846	13060086	10241419	8334294	3962908	12234476	8531090	6622911	4507554	9598881	3962494	9746917	4096241	10458275	6669107	5551982	4385298	6302193	23977632	27521700	13717346	22563300	16143506	5057733	6495593	9373924
Valyl-Proline	191237	88204	192392	151940	198553	132447	1	1	1	1	1	1	1	1	1	1	1	1	1	1	1	1	1	1	1	1	177425	77949	1	1	73115	1	1	1	1	1	92736	1	1	1	1	1	1	1	1
Vanillic acid	111476	113764	113324	1	82143.6	73207.6	51784.1	83301.5	87877.5	87353.3	86177.4	89353.4	102249	1	94001.9	77370.2	83351.6	84907.9	104928	98632.8	102245	91129.2	98238	93228.5	94198.6	84101.2	95849.9	89575.4	89842.2	92362.7	85170.7	79182.9	85572.1	78675.5	90393.6	74938.7	81336	89342.5	71020.9	97900.4	86087.9	66707.4	77392.5	78924.5	74341.5
Vanillin	1	1	1	1	1	1	1	1	1	93101	1	112787	1	1	128411	131353	1	181840	1	1	1	1	1	1	1	1	1	101591	1	82068	1	1	94089	1	1	1	108783	120616	1	1	1	1	1	1	1
Vestitone	1	1	1	1	1	1	1	1	1	1	1	777889	1	1	1	1	1	1	1	1	1	1	1	1	1	1	1	1	1	1	1	1	1	1	1	1	1	1	1	1	1	1	1	1	1
Vitamin A	1	1	1	1	1	1	1	1	1	1	133951	92384	1	1	78189	354357	1	1	87192	1	1	324892	1	80342	1	1	1	1	281429	1	153545	1	1	1	1	134536	223167	1	142156	1	1	332090	1	1	1
Vitamin K1	1	316367	1	1	2961701	1	1	1	318419	1454551	1	1	1	7226444	1429818	138244	839616	1	1875764	327465	1	1474742	1419997	1536312	1	2409652	6249765	1	1	1	2818212	1	1	600368	2300347	1	1	2799189	1	17449068	386514	349141	5620614	268233	1
Xanthohumol	5626.15	44740.3	22783.3	86671.2	29303	17875.1	44616.4	41837.1	41624.4	44861.5	42774.3	13553.1	13944.7	57326	38885.5	11783.3	18802.4	23157.1	25059.4	28799.2	29206.3	27309.5	33967.2	29866.3	30381	17224.2	25110.6	6115.72	16150.2	11471.9	20956.3	11196.2	14541.5	28851.1	31924.1	18589	26454.7	61114.8	35501.8	43568.5	46728.4	30464.9	34374	38759.2	34532.7
Xestoaminol C	1292014	2468078	1568024	1	2812838	1632188	1	1	1	1902030	1	1	1	1	1	1	1	1	1	1	1	1	1	1	2740011	1409636	1	1	1	1	1	1	1	3249188	1	1	1	1	1	1	1	1	1	1257170	1
Zeaxanthin	1	1	1	2382035	2448394	1	1	1	1	2565564	1	1	1	9136540	2237411	1	2520851	1	2219907	655912	1	1807600	1690009	5311260	1	2629726	5799330	1	1	1	1926263	1	1	1184111	7259797	260641	1	3680211	1	16264501	1388064	1	1243137	1024047	1

## Sheet: mass spectra metabolomics
Choline	(104.10572, 527961.25)(105.10848, 14192.073)
Benzoic acid	(105.031815, 109870.734)(106.0344, 3536.6948)(105.46264, 140654.16)(106.03487, 5215.9937)(128.77005, 3120.0723)(129.0188, 1843.61)
3-Methylfuran	(105.03206, 186825.86)(106.03464, 4126.0156)
Uracil	(113.0333, 105460.164)(114.03612, 634.975)
m-Cresol	(113.03332, 103070.1)(114.036125, 603.26)
p-Cresol	(113.03332, 103070.1)(114.036125, 603.26)
o-Cresol	(113.03332, 103070.1)(114.036125, 603.26)
Creatine	(114.064186, 14838.002)(132.0752, 377107.6)(133.07758, 7622.773)(138.05257, 4375.0063)
Betaine	(118.08514, 448710.9)(119.08805, 13057.567)(140.0661, 3210.21)
L-Valine	(118.08514, 448710.9)(119.08805, 13057.567)(140.0661, 3210.21)
5-Aminopentanoic acid	(118.08514, 448710.9)(119.08805, 13057.567)(140.0661, 3210.21)
2,4-Diaminobutyric acid	(120.07913, 16313.3955)(121.08205, 417.49)(123.053604, 47433.0)(124.05637, 784.99)
Tyramine	(120.079346, 45512.85)(121.08205, 417.49)
2-Hydroxyphenethylamine	(120.079346, 45512.85)(121.08205, 417.49)
L-Proline	(120.079346, 47264.09)(121.08205, 433.695)(138.0531, 241050.53)(139.0561, 6869.93)
Niacinamide	(123.053604, 61787.48)(124.0565, 819.17)(150.05345, 1314.595)
Taurine	(127.02192, 95909.66)(129.0195, 5778.5415)(110.00645, 2368.495)(129.99135, 10433.344)
Glyceric acid	(129.016, 2552.564)(111.006004, 6944.8545)
Allysine	(132.07445, 13332.223)(150.05608, 11531.712)
4-Acetamidobutanoic acid	(132.07445, 13332.223)(150.05608, 11531.712)
Mevalonolactone	(132.07483, 597057.94)(133.07727, 13363.737)(114.063835, 11654.993)(116.06842, 729.238)(138.05194, 753.89)
L-Norleucine	(132.10028, 24234.98)(133.10367, 797.8599)(136.07338, 4449.924)
L-Leucine	(132.10028, 24234.98)(133.10367, 797.8599)(136.07338, 4449.924)
L-Alloisoleucine	(132.10028, 24234.98)(133.10367, 797.8599)(136.07338, 4449.924)
L-Isoleucine	(132.10028, 24234.98)(133.10367, 797.8599)(136.07338, 4449.924)
L-Methionine	(134.0426, 1191.26)(137.0446, 57534.14)(150.056, 12200.48)
Guanine	(135.95284, 185121.39)(137.64603, 109975.65)(138.0471, 8284.985)(177.04776, 290.75)(139.04845, 672.865)(152.05452, 6822.7485)(159.03703, 486.79004)
Vanillin	(137.04417, 272550.9)(138.04732, 9984.889)(139.0482, 417.59)(157.0214, 849.80493)
Ortho-Hydroxyphenylacetic acid	(137.04417, 272550.9)(138.04732, 9984.889)(139.0482, 417.59)(157.0214, 849.80493)
3-Hydroxyphenylacetic acid	(137.04417, 272550.9)(138.04732, 9984.889)(139.0482, 417.59)(157.0214, 849.80493)
2-Hydroxyphenylacetic acid	(137.04417, 272550.9)(138.04732, 9984.889)(139.0482, 417.59)(157.0214, 849.80493)
3-Cresotinic acid	(137.04417, 272550.9)(138.04732, 9984.889)(139.0482, 417.59)(157.0214, 849.80493)
2-Hydroxy-2-phenylacetic acid	(137.04417, 272550.9)(138.04732, 9984.889)(139.0482, 417.59)(157.0214, 849.80493)
4-Hydroxyphenylacetic acid	(137.04417, 272550.9)(138.04732, 9984.889)(139.0482, 417.59)(157.0214, 849.80493)
Resacetophenone	(137.04417, 272550.9)(138.04732, 9984.889)(139.0482, 417.59)(157.0214, 849.80493)
p-Hydroxyphenylacetic acid	(137.04417, 272550.9)(138.04732, 9984.889)(139.0482, 417.59)(157.0214, 849.80493)
m-Aminobenzoic acid	(137.04443, 325665.78)(138.04709, 11317.68)(139.0483, 598.0614)(119.0334, 483.31)(123.053604, 45088.406)(124.05637, 744.51)(165.05208, 2051.791)
p-Aminobenzoic acid	(137.04443, 325665.78)(138.04709, 11317.68)(139.0483, 598.0614)(119.0334, 483.31)(123.053604, 45088.406)(124.05637, 744.51)(165.05208, 2051.791)
Hypoxanthine	(137.04453, 371073.62)(138.0471, 12279.709)(139.0483, 598.0614)(119.0334, 483.31)
Benzyl methyl sulfide	(138.04782, 46946.883)(139.04927, 1486.77)
Threonic acid	(139.0483, 889.44)(137.04454, 377779.72)(138.04712, 12557.159)(139.0483, 598.0614)(119.0334, 483.31)
L-Carnitine	(144.09982, 42632.06)(145.10254, 5235.3647)(162.11026, 19493.38)(166.08311, 11600.2705)
Pyrogallol	(149.02162, 168601.6)(150.02417, 4569.6377)
L-Ribulose	(150.05614, 11368.425)(134.04265, 1075.13)
L-Arabinose	(150.05614, 11368.425)(134.04265, 1075.13)
D-Ribose	(150.05614, 11368.425)(134.04265, 1075.13)
Pyridoxal	(152.05452, 1725.445)(150.05609, 14062.965)
L-Pipecolic acid	(155.07864, 791.1585)(130.08395, 15477.896)
Pipecolic acid	(155.07864, 791.1585)(130.08395, 15477.896)
D-Pipecolic acid	(155.07864, 791.1585)(130.08395, 15477.896)
DL-2-Aminooctanoic acid	(160.13147, 547693.3)(161.1343, 33067.22)(162.13577, 592.552)
Pentyl butanoate	(163.113, 49183.13)(164.1144, 436.58)
Pelargonic acid	(163.113, 49183.13)(164.1144, 436.58)
m-Coumaric acid	(165.05215, 2382.626)(150.14227, 2465.8022)(152.0545, 11026.961)
p-Coumaric acid	(165.05215, 2382.626)(150.14227, 2465.8022)(152.0545, 11026.961)
4-Hydroxycinnamic acid	(165.05215, 2382.626)(150.14227, 2465.8022)(152.0545, 11026.961)
L-Phenylalanine	(166.08313, 15975.102)(188.0684, 3320.321)
Hippuric acid	(180.06313, 86541.44)(181.0661, 2142.0112)(202.04472, 36003.44)(203.04776, 385.94)
N-Hydroxy-l-tyrosine	(180.06313, 87441.15)(181.0661, 2208.8555)(202.04472, 36397.133)(203.04776, 385.94)
Myoinositol	(180.06323, 106559.37)(181.0661, 2109.9111)(203.04776, 384.615)
Beta-D-Galactose	(180.06323, 106559.37)(181.0661, 2109.9111)(203.04776, 384.615)
D-Galactose	(180.06323, 106559.37)(181.0661, 2109.9111)(203.04776, 384.615)
alpha-D-Allofuranose	(180.06323, 106559.37)(181.0661, 2109.9111)(203.04776, 384.615)
D-Mannose	(180.06323, 106559.37)(181.0661, 2109.9111)(203.04776, 384.615)
Talose	(180.06323, 106559.37)(181.0661, 2109.9111)(203.04776, 384.615)
D-Glucose	(180.06323, 106559.37)(181.0661, 2109.9111)(203.04776, 384.615)
D-Fructose	(180.06323, 107735.51)(181.0661, 2164.5894)(203.04776, 384.615)
L-Tyrosine	(182.0787, 11841.648)(166.07065, 6204.833)
o-Tyrosine	(182.0787, 11841.648)(166.07065, 6204.833)
Galactitol	(182.07877, 13602.813)(166.07065, 6204.833)(166.08308, 15416.608)
Mannitol	(182.07877, 13602.813)(166.07065, 6204.833)(166.08308, 15416.608)
DL-Acetylcarnitine	(186.10933, 1807.3762)(228.2546, 1080.7242)(204.1215, 2272518.2)(205.12463, 207512.83)(206.12593, 13921.153)
Acetyl-D-carnitine	(186.10933, 1807.3762)(228.2546, 1080.7242)(204.1215, 2272518.2)(205.12463, 207512.83)(206.12593, 13921.153)
L-Acetylcarnitine	(186.10933, 1807.3762)(228.2546, 1080.7242)(204.1215, 2272518.2)(205.12463, 207512.83)(206.12593, 13921.153)
5-Methoxyindoleacetate	(188.0686, 5218.802)(209.0891, 490.18)(210.05821, 5600.6987)
N-Heptanoylglycine	(188.12595, 134515.84)(189.12854, 6656.395)(170.1146, 717.6469)(210.10666, 7864.038)
Homo-L-arginine	(188.12595, 134515.84)(189.12854, 6656.395)(170.1147, 469.24)
Glucaric acid	(193.03145, 410.79294)(215.01428, 124326.914)(216.01685, 1894.8894)
Phenacetylglycine	(194.0785, 13809.33)(216.0604, 1035.38)
2-Methylhippuric acid	(194.0785, 13809.33)(216.0604, 1035.38)
Phenylacetylglycine	(194.0785, 13809.33)(216.0604, 1035.38)
Threoninyl-Valine	(204.12094, 1161948.5)(205.12437, 144294.23)(219.13974, 26072.303)(220.13863, 1271.2932)
Leucyl-Serine	(204.12094, 1161948.5)(205.12437, 144294.23)(219.13974, 26072.303)(220.13863, 1271.2932)
D-Ribulose 5-phosphate	(212.00513, 9091.023)(215.01431, 126843.555)(216.01746, 1448.89)
D-Ribose 5-phosphate	(212.00513, 9091.023)(215.01431, 126843.555)(216.01746, 1448.89)
Glucaric acid-1,4-lactone	(215.01428, 125450.57)(216.01685, 1913.7078)(175.02136, 979.97925)(193.03145, 415.64078)
Isocitric acid	(215.01428, 125568.336)(216.01685, 1915.616)(175.02136, 982.34106)(193.03145, 416.53003)
Citric acid	(215.01428, 125568.336)(216.01685, 1915.616)(175.02136, 982.34106)(193.03145, 416.53003)
Isobutyryl-L-carnitine	(215.13644, 4579.2207)(217.1511, 1411.85)(254.13306, 3697.507)(232.15242, 611659.5)(233.1552, 51332.34)(234.15683, 1241.4299)
Butyrylcarnitine	(215.13647, 5060.5967)(217.1511, 1411.85)(254.13306, 3697.507)(232.15242, 611659.5)(233.1552, 51332.34)(234.15683, 1241.4299)
Valyl-Proline	(215.13681, 11183.443)(218.13728, 535874.8)(219.13998, 43788.844)(220.11594, 18691.246)(221.1185, 501.14)
Glycyl-Arginine	(218.13608, 13576.307)
Propionylcarnitine	(218.13673, 338574.66)(219.13963, 25725.412)(220.13927, 2141.923)
O-Propanoyl-D-carnitine	(218.13676, 335821.97)(219.13963, 25410.906)(220.13925, 2042.4324)
N-Acetylserotonin	(219.10931, 5817.99)(241.09125, 2409.82)
Phenylalanyl-Alanine	(219.10931, 5817.99)(241.09125, 2409.82)
Methyl jasmonate	(229.15202, 3550.5447)(206.12575, 13114.435)(247.12564, 933.912)(229.1158, 1414.846)
Pro-Ile	(229.1524, 12602.1)(232.15277, 1421929.9)(233.1559, 156475.02)
L-leucyl-L-proline	(229.1524, 12602.1)(232.15277, 1421929.9)(233.1559, 156475.02)
L-isoleucyl-L-proline	(229.1524, 12602.1)(232.15277, 1421929.9)(233.1559, 156475.02)
Xestoaminol C	(229.23344, 144227.36)(230.23575, 3499.8452)
beta-Alanyl-L-arginine	(232.15225, 11225.35)
Isobutyrylcarnitine	(232.1527, 1268168.0)(233.15578, 139096.81)(234.15724, 6994.396)(217.1511, 1411.85)(241.151, 895.46)
11Z-hexadecenoic acid	(237.2185, 31192.145)(238.22174, 929.73)
Lycopodic acid	(237.2185, 31192.145)(238.22174, 929.73)
5Z-hexadecenoic acid	(237.2185, 31192.145)(238.22174, 929.73)(277.2132, 21759.0)(278.21625, 541.195)
Palmitoleic acid	(237.2185, 31192.145)(238.22174, 929.73)(277.2132, 21759.0)(278.21625, 541.195)
Palmitelaidic acid	(237.2185, 31192.145)(238.22174, 929.73)(277.2132, 21759.0)(278.21625, 541.195)
Isopalmitic acid	(240.2338, 566.86)(242.24554, 1872.43)(279.22916, 1102.8467)
Palmitic acid	(240.2338, 566.86)(242.24554, 1872.43)(279.22916, 1102.8467)
Pantothenic acid	(242.0965, 434.02)(220.1158, 39026.21)(221.1183, 454.98)
Isovaleryl-L-carnitine	(246.16682, 216072.72)(247.16946, 13020.409)(248.1709, 1009.46)(229.15231, 2510.184)(231.1671, 232.77)(246.1683, 541203.4)(247.17116, 49787.312)(248.17262, 1979.6265)(254.15831, 2049.5317)
2-Methylbutyroylcarnitine	(246.16682, 216072.72)(247.16946, 13020.409)(248.1709, 1009.46)(229.15231, 2510.184)(231.1671, 232.77)(246.1683, 541203.4)(247.17116, 49787.312)(248.17262, 1979.6265)(254.15831, 2049.5317)
Isovalerylcarnitine	(246.16682, 216072.72)(247.16946, 13020.409)(248.1709, 1009.46)(229.15231, 2510.184)(231.1671, 232.77)(246.1683, 541203.4)(247.17116, 49787.312)(248.17262, 1979.6265)(254.15831, 2049.5317)
Valerylcarnitine	(246.16682, 216072.72)(247.16946, 13020.409)(248.1709, 1009.46)(229.15231, 2510.184)(231.1671, 232.77)(246.1683, 541203.4)(247.17116, 49787.312)(248.17262, 1979.6265)(254.15831, 2049.5317)
Pivaloylcarnitine	(246.16682, 216072.72)(247.16946, 13020.409)(248.1709, 1009.46)(229.15231, 2510.184)(231.1671, 232.77)(246.1683, 541203.4)(247.17116, 49787.312)(248.17262, 1979.6265)(254.15831, 2049.5317)
Hydroxybutyrylcarnitine	(248.14636, 12998.087)(230.13635, 1596.0049)
3-Hydroxybutyrylcarnitine	(248.14636, 12998.087)(230.13635, 1596.0049)
Estradiol	(254.1591, 10288.87)(295.1626, 2221.66)
17a-Estradiol	(254.1591, 10288.87)(295.1626, 2221.66)
Linoleic acid	(263.234, 26266.531)(264.2379, 2607.32)(281.2439, 4613.93)(281.2446, 1881.1)
9E,11E-Octadecadienoic acid	(263.234, 34736.773)(264.2379, 4754.52)(281.2439, 4613.93)(281.2446, 2133.19)
7E, 9E-Octadecadienoic acid	(263.234, 34736.773)(264.2379, 4754.52)(281.2439, 4613.93)(281.2446, 2133.19)
10E, 12E-Octadecadienoic acid	(263.234, 34736.773)(264.2379, 4754.52)(281.2439, 4613.93)(281.2446, 2133.19)
8E, 10E-Octadecadienoic acid	(263.234, 34736.773)(264.2379, 4754.52)(281.2439, 4613.93)(281.2446, 2133.19)
Bovinic acid	(263.234, 34736.773)(264.2379, 4754.52)(281.2439, 4613.93)(281.2446, 2133.19)
12E, 14E-Octadecadienoic acid	(263.234, 34736.773)(264.2379, 4754.52)(281.2439, 4613.93)(281.2446, 2133.19)
9Z,15Z-octadecadienoic acid	(263.234, 34736.773)(264.2379, 4754.52)(281.2439, 4613.93)(281.2446, 2133.19)
Linoelaidic acid	(263.234, 34736.773)(264.2379, 4754.52)(281.2439, 4613.93)(281.2446, 2133.19)
11E, 13E-Octadecadienoic acid	(263.234, 34736.773)(264.2379, 4754.52)(281.2439, 4613.93)(281.2446, 2133.19)
10E,12Z-Octadecadienoic acid	(263.234, 34736.773)(264.2379, 4754.52)(281.2439, 4613.93)(281.2446, 2133.19)
trans-11,cis-15-Octadecadienoic acid	(263.234, 34736.773)(264.2379, 4754.52)(281.2439, 4613.93)(281.2446, 2133.19)
Vitamin A	(268.22278, 7630.3755)(291.2078, 4905.1343)
Isosakuranetin	(269.0838, 1063.61)(291.066, 43701.19)
Formononetin	(269.0838, 1063.61)(291.066, 43701.19)
Dalbergin	(269.0838, 1063.61)(291.066, 43701.19)
Dihydroglycitein	(269.0838, 1063.61)(291.066, 43701.19)
Vestitone	(269.0838, 1063.61)(291.066, 43701.19)
Dihydrobiochanin A	(269.0838, 1063.61)(291.066, 43701.19)
Inosine	(269.0855, 17249.059)(291.06653, 2984.9065)
Stearic acid	(269.77432, 214120.55)(271.27988, 26376.2)(270.277, 95350.73)(271.28, 47259.29)
Stearidonic acid	(277.2129, 22882.865)(278.21606, 601.87665)
Alpha-CEHC	(279.1559, 52440.1)(280.15884, 2981.6934)(301.13797, 171543.17)(302.14053, 13220.2295)
beta-Calendic acid	(279.2287, 26225.1)
Jacaric acid	(279.2287, 26225.1)
Alpha-Linolenic acid	(279.2287, 26225.1)
Gamma-Linolenic acid	(279.2287, 26225.1)
Calendic acid	(279.2287, 26225.1)
Sphingosine	(282.276, 522207.84)(283.27896, 86114.62)(284.28198, 4018.4175)(282.2774, 2923290.5)(283.28076, 544164.25)(284.2833, 36339.742)(304.25833, 13223.724)(305.2611, 1021.52826)
Elaidic acid	(283.2602, 16227.08)(265.2503, 50798.348)(266.25305, 3884.0752)
Oleic acid	(283.2602, 16227.08)(265.2503, 50798.348)(266.25305, 3884.0752)
10E-Octadecenoic acid	(283.2602, 16227.08)(265.2503, 50938.24)(266.25305, 3900.5447)
trans-12-Elaidic acid	(283.2602, 16227.08)(265.2503, 50938.24)(266.25305, 3900.5447)
cis-15-Octadecenoic acid	(283.2602, 16227.08)(265.2503, 50938.24)(266.25305, 3900.5447)
trans-7-Octadecenoic acid	(283.2602, 16227.08)(265.2503, 50938.24)(266.25305, 3900.5447)
trans-16-Octadecenoic acid	(283.2602, 16227.08)(265.2503, 50938.24)(266.25305, 3900.5447)
trans-13-Octadecenoic acid	(283.2602, 16227.08)(265.2503, 50938.24)(266.25305, 3900.5447)
cis-11-Octadecenoic acid	(283.2602, 16227.08)(265.2503, 50938.24)(266.25305, 3900.5447)
Vaccenic acid	(283.2602, 16227.08)(265.2503, 50938.24)(266.25305, 3900.5447)
13Z-Octadecenoic acid	(283.2602, 16227.08)(265.2503, 50938.24)(266.25305, 3900.5447)
trans-5-Octadecenoic acid	(283.2602, 16227.08)(265.2503, 50938.24)(266.25305, 3900.5447)
trans-14-Octadecenoic acid	(283.2602, 16227.08)(265.2503, 50938.24)(266.25305, 3900.5447)
6E-Octadecenoic acid	(283.2602, 16227.08)(265.2503, 50938.24)(266.25305, 3900.5447)
7E-Octadecenoic acid	(283.2602, 16227.08)(265.2503, 50938.24)(266.25305, 3900.5447)
trans-15-Octadecenoic acid	(283.2602, 16227.08)(265.2503, 50938.24)(266.25305, 3900.5447)
trans-12-Octadecenoic acid	(283.2602, 16227.08)(265.2503, 50938.24)(266.25305, 3900.5447)
trans-6-Octadecenoic acid	(283.2602, 16227.08)(265.2503, 50938.24)(266.25305, 3900.5447)
trans-10 Octadecenoic acid	(283.2602, 16227.08)(265.2503, 50938.24)(266.25305, 3900.5447)
9E-Octadecenoic acid	(283.2602, 16227.08)(265.2503, 50938.24)(266.25305, 3900.5447)
cis-12-Octadecenoic acid	(283.2602, 16227.08)(265.2503, 50938.24)(266.25305, 3900.5447)
trans-4-Octadecenoic acid	(283.2602, 16227.08)(265.2503, 50938.24)(266.25305, 3900.5447)
trans-8-Elaidic acid	(283.2602, 16227.08)(265.2503, 50938.24)(266.25305, 3900.5447)
cis-13-Octadecenoic acid	(283.2602, 16227.08)(265.2503, 50938.24)(266.25305, 3900.5447)
trans-8-Octadecenoic acid	(283.2602, 16227.08)(265.2503, 50938.24)(266.25305, 3900.5447)
Guanosine	(284.0965, 12182.94)(269.0859, 10102.09)
2-Hydroxyenterodiol	(301.13797, 159453.19)(302.14053, 12058.871)
4-Hydroxyenterodiol	(301.13797, 159453.19)(302.14053, 12058.871)
6-Hydroxyenterodiol	(301.13797, 159453.19)(302.14053, 12058.871)
11b-Hydroxyandrost-4-ene-3,17-dione	(302.1921, 25146.924)(303.1946, 555.85876)
Progesterone	(318.236, 14341.86)
6,9,12,15,18,21-Tetracosahexaenoic acid	(338.26135, 19705.816)
Prostaglandin E2	(352.2199, 718.54614)(334.2098, 6792.07)
Ile-Val-Val	(352.22028, 571.555)(334.21014, 7863.7)
Dihydrocaffeic acid 3-O-glucuronide	(362.09113, 1212.2775)(381.07483, 357744.6)(382.07764, 33410.09)(383.0745, 20255.479)(384.07693, 537.95337)
Rosmarinic acid	(363.56268, 77370.484)(365.5912, 88257.69)(366.1036, 10746.017)(383.0745, 21779.732)(384.07693, 582.78784)
D-Maltose	(365.101, 141437.64)(366.1037, 9021.223)(367.10495, 865.4193)
Sophorose	(365.101, 141437.64)(366.1037, 9021.223)(367.10495, 865.4193)
beta-Lactose	(365.101, 141437.64)(366.1037, 9021.223)(367.10495, 865.4193)
Isomaltose	(365.101, 141437.64)(366.1037, 9021.223)(367.10495, 865.4193)
Alpha-Lactose	(365.101, 141437.64)(366.1037, 9021.223)(367.10495, 865.4193)
beta-D-Fructofuranosyl-(2,1)-beta-D-Fructofuranose	(365.101, 141437.64)(366.1037, 9021.223)(367.10495, 865.4193)
Sucrose	(365.101, 142307.97)(366.1037, 9086.652)(367.10495, 871.74286)
Amoxicillin	(365.101, 143464.14)(366.1037, 9176.218)(367.10495, 886.0479)
S-Adenosylhomocysteine	(366.10394, 16166.016)(367.10495, 1090.3457)
5-(3',5'-dihydroxyphenyl)-?-valerolactone 3-O-glucuronide	(366.10394, 16166.016)(367.10495, 1090.3457)
Lincomycin	(389.1982, 8681.076)(390.20157, 719.66)(408.06894, 9922.753)(408.2356, 4375.13)
Cholic acid	(391.27997, 31016.045)(392.2829, 2863.708)(393.292, 572.7286)(391.2812, 26392.87)(392.2839, 2392.9)(413.26172, 47415.504)(414.2646, 5021.79)
Leu-Leu-Tyr	(407.23428, 53564.773)(408.23682, 5343.6895)
Calcidiol	(409.32654, 1513.854)(411.34262, 15541.99)
Schisandrin	(415.206, 61272.32)(416.2086, 7872.955)(433.23425, 814.1979)(437.18784, 140513.22)(438.19058, 21822.838)
Vitamin K1	(432.32748, 112808.336)(433.3302, 19041.674)(434.3327, 3679.9023)(461.3571, 739.6433)
Glycocholic acid	(465.31363, 73984.96)(466.31647, 11467.0205)(467.3202, 3072.4675)(489.313, 553.01)
3,4,5,4'-Tetramethoxystilbene	(465.3146, 267590.3)(481.28714, 12540.963)(482.28983, 1260.64)
Leu-Arg-Leu-Ile	(495.35077, 1733.2275)(537.3495, 12184.0205)(538.352, 479.53333)(519.3595, 28213.467)(520.36224, 3900.9822)(521.3652, 451.75)
LysoPC(18:1(9Z))	(507.35907, 807.4743)
LysoPC(0:0/18:0)	(507.35962, 6900.607)
Arg-Arg-Arg	(509.31793, 23455.824)(510.32086, 1444.72)
7,11-Dioxolanost-8-en-3-yl acetate	(521.7478, 70663.05)(522.53955, 13033.677)(523.3795, 2347.995)(507.35968, 1628.4775)(508.365, 459.98)
Arg-Thr-Lys-Arg	(543.35974, 8068.36)
DG(12:0/20:2(11Z,14Z)/0:0)[iso2]	(546.45667, 2717.0073)(570.4665, 52662.64)(571.4693, 10839.011)(572.47235, 1331.85)
DG(16:1(9Z)/16:1(9Z)/0:0)	(546.4567, 2128.564)(588.4791, 631.62)(570.2454, 45195.082)(571.2481, 7786.173)(572.4727, 898.1625)
DG(14:0/18:2(9Z,12Z)/0:0)[iso2]	(546.4568, 2614.6575)(588.4791, 520.16)(570.2521, 48874.38)(571.25476, 8905.769)(572.47235, 1331.85)
DG(14:1(9Z)/18:1(9Z)/0:0)[iso2]	(546.4568, 2619.4604)(588.4791, 520.16)(570.2521, 48953.09)(571.25476, 8937.919)(572.47235, 1331.85)
TG(4:0/10:0/14:0)	(549.4072, 124176.53)(550.4099, 27232.078)(551.41296, 2537.964)
TG(4:0/8:0/16:0)	(549.4072, 124176.53)(550.4099, 27232.078)(551.41296, 2537.964)
TG(6:0/8:0/14:0)	(549.4072, 124176.53)(550.4099, 27232.078)(551.41296, 2537.964)
Zeaxanthin	(552.827, 2876.196)(551.4156, 385.68)(569.452, 5230.83)(556.4514, 1910.1301)(593.4353, 1011.61)(573.4067, 30606.406)(574.4098, 5460.4277)(575.4134, 773.66504)
Lutein	(552.827, 2876.196)(551.4156, 385.68)(569.452, 5230.83)(556.4514, 1910.1301)(593.4353, 1011.61)(573.4067, 30606.406)(574.4098, 5460.4277)(575.4134, 773.66504)
TG(10:0/10:0/10:0)[iso]	(558.46655, 2475.0906)(559.47046, 451.32)(577.4378, 54824.117)(578.4406, 10955.191)(579.44415, 2235.3467)
TG(16:0/10:0/4:0)	(558.4666, 2045.6385)(559.47046, 451.32)(577.4378, 53654.902)(578.44055, 10669.895)(579.44415, 2235.3467)
TG(4:0/12:0/14:0)	(558.4666, 2045.6385)(559.47046, 451.32)(577.4378, 53654.902)(578.44055, 10669.895)(579.44415, 2235.3467)
TG(6:0/10:0/14:0)	(558.4666, 2045.6385)(559.47046, 451.32)(577.4378, 53654.902)(578.44055, 10669.895)(579.44415, 2235.3467)
TG(4:0/10:0/16:0)	(558.4666, 2045.6385)(559.47046, 451.32)(577.4378, 53654.902)(578.44055, 10669.895)(579.44415, 2235.3467)
Cer(d18:0/16:1(11Z))	(560.51746, 20518.15)(561.51984, 611.49)
DG(O-16:0/18:1(9Z))	(563.5469, 364176.4)(564.54956, 127900.72)(565.55206, 13168.047)
DG(16:0/16:1(9Z)/0:0)[iso2]	(571.51276, 41257.453)(572.51544, 2436.7063)
DG(14:1(9Z)/18:0/0:0)[iso2]	(571.51276, 41257.453)(572.51544, 2436.7063)
DG(12:0/20:1(11Z)/0:0)[iso2]	(571.51276, 42352.324)(572.51544, 2580.1606)
DG(14:0/18:1(9Z)/0:0)[iso2]	(571.51276, 42352.324)(572.51544, 2580.1606)
DG(14:0/20:3(8Z,11Z,14Z)/0:0)[iso2]	(572.48267, 127656.52)(573.4856, 33106.02)(574.4879, 3482.2488)(598.30304, 7126.96)(598.87036, 7955.986)(599.4986, 10624.85)(600.5011, 681.26)
DG(16:1(9Z)/18:2(9Z,12Z)/0:0)[iso2]	(572.48267, 127656.52)(573.4856, 33106.02)(574.4879, 3482.2488)(598.30304, 7126.96)(598.87036, 7955.986)(599.4986, 10624.85)(600.5011, 681.26)
DG(16:0/18:3(9Z,12Z,15Z)/0:0)[iso2]	(572.48267, 127656.52)(573.4856, 33106.02)(574.4879, 3482.2488)(598.30304, 7126.96)(598.87036, 7955.986)(599.4986, 10624.85)(600.5011, 681.26)
DG(14:1(9Z)/20:2(11Z,14Z)/0:0)[iso2]	(572.48267, 127656.52)(573.4856, 33106.02)(574.4879, 3482.2488)(598.30304, 7126.96)(598.87036, 7955.986)(599.4986, 10624.85)(600.5011, 681.26)
DG(18:3(6Z,9Z,12Z)/16:0/0:0)[iso2]	(572.48267, 127895.164)(573.4856, 33148.555)(574.4879, 3482.2488)(598.31177, 7031.6265)(598.94025, 7150.838)(599.4986, 10624.85)(600.5011, 681.26)
1,2-Dipalmitoylglycerol	(573.4859, 47250.805)(574.48804, 2580.6013)
TG(4:0/14:0/15:0)	(598.177, 29813.516)(598.6708, 6468.0596)(598.4882, 591.01)(598.4984, 88936.93)(599.50116, 21986.158)(600.50385, 2105.0)(623.0855, 18178.598)(623.9251, 5103.486)
DG(14:0/20:1(11Z)/0:0)[iso2]	(599.5012, 29490.947)(600.50366, 1307.3132)
DG(16:0/18:1(9Z)/0:0)	(599.5012, 29490.947)(600.50366, 1307.3132)
DG(18:1(9Z)/16:0/0:0)	(599.5012, 29490.947)(600.50366, 1307.3132)
DG(14:1(9Z)/20:0/0:0)[iso2]	(599.5012, 29649.906)(600.5038, 1360.8694)
DG(16:1(9Z)/18:0/0:0)[iso2]	(599.5012, 29649.906)(600.5038, 1360.8694)
DG(18:1(11E)/16:0/0:0)	(599.5012, 29649.906)(600.5038, 1360.8694)
DG(18:3(6Z,9Z,12Z)/18:0/0:0)[iso2]	(600.51263, 51946.133)(601.51556, 12239.292)(602.5185, 3139.68)(626.56604, 19406.652)(627.5305, 5514.866)(628.5326, 1188.68)
DG(18:1(9Z)/18:2(9Z,12Z)/0:0)[iso2]	(600.5127, 48748.09)(601.5155, 11224.6)(602.5187, 2385.9275)(626.5599, 17913.59)(627.5306, 5144.2275)(628.5326, 1188.68)
DG(16:1(9Z)/20:2(11Z,14Z)/0:0)[iso2]	(600.5127, 48748.09)(601.5155, 11224.6)(602.5187, 2385.9275)(626.5599, 17913.59)(627.5306, 5144.2275)(628.5326, 1188.68)
DG(16:0/20:3(8Z,11Z,14Z)/0:0)[iso2]	(600.5127, 48748.09)(601.5155, 11224.6)(602.5187, 2385.9275)(626.5599, 17913.59)(627.5306, 5144.2275)(628.5326, 1188.68)
DG(18:0/18:3(9Z,12Z,15Z)/0:0)[iso2]	(600.5127, 48748.09)(601.5155, 11224.6)(602.5187, 2385.9275)(626.5599, 17913.59)(627.5306, 5144.2275)(628.5326, 1188.68)
DG(O-16:0/20:4(8E,11E,14E,17E)/0:0)	(602.5189, 2919.91)(626.52856, 46132.297)(627.5315, 10691.867)(628.5345, 2069.15)
DG(16:0/20:2(11Z,14Z)/0:0)[iso2]	(602.51917, 2243.5432)(626.5287, 41628.766)(627.5316, 9327.235)(628.53546, 2225.425)
DG(16:1(9Z)/20:1(11Z)/0:0)[iso2]	(602.51917, 2243.5432)(626.5287, 41628.766)(627.5316, 9327.235)(628.53546, 2225.425)
DG(18:1(9Z)/18:1(9Z)/0:0)	(602.51917, 2243.5432)(626.5287, 42961.16)(627.5316, 9770.168)(628.53546, 2225.425)
DG(18:0/18:2(9Z,12Z)/0:0)[iso2]	(602.51917, 2243.5432)(626.5287, 42961.16)(627.5316, 9770.168)(628.53546, 2225.425)
TG(14:0/14:0/4:0)	(605.4954, 32551.256)(606.49805, 5931.017)(607.4753, 1860.49)
TG(16:0/12:0/4:0)	(605.4954, 32551.256)(606.49805, 5931.017)(607.4753, 1860.49)
TG(4:0/14:0/14:0)	(605.4954, 32551.256)(606.49805, 5931.017)(607.4753, 1860.49)
TG(4:0/12:0/16:0)	(605.5133, 32992.93)(606.5161, 6053.9277)
TG(16:0/10:0/6:0)	(605.5133, 32992.93)(606.5161, 6053.9277)
TG(6:0/12:0/14:0)	(605.5133, 32992.93)(606.5161, 6053.9277)
TG(10:0/16:0/6:0)	(605.5133, 32992.93)(606.5161, 6053.9277)
Isopeonidin 3-O-rutinoside	(610.1777, 29902.322)(611.1781, 11467.103)(612.1761, 6610.5117)(613.1749, 738.25574)
Peonidin 3-O-rutinoside	(610.1777, 29902.322)(611.1781, 11467.103)(612.1761, 6610.5117)(613.1749, 738.25574)
Neohesperidin	(610.1777, 30706.367)(611.1781, 11886.473)
Hesperidin	(610.1777, 30706.367)(611.1781, 11886.473)
Delphinidin 3-O-rutinoside	(611.17755, 14239.109)(612.17554, 8303.187)(613.1748, 841.91125)
Cyanidin 3-O-sophoroside	(611.17755, 14239.109)(612.17554, 8303.187)(613.1748, 841.91125)
Cyanidin 3,5-O-diglucoside	(611.17755, 14239.109)(612.17554, 8303.187)(613.1748, 841.91125)
Quercetin 3-O-rutinoside	(612.1755, 7188.0156)(613.1748, 737.855)(611.1775, 12351.508)
DG(14:0/22:5(7Z,10Z,13Z,16Z,19Z)/0:0)	(616.5104, 141.96)(596.48267, 44806.58)(597.4853, 9817.886)(598.4886, 1528.7385)(622.49536, 5257.0137)(623.4999, 1966.0442)
TG(4:0/15:0/16:0)	(626.7523, 20471.643)(627.89124, 4592.286)(626.8635, 20176.266)(628.5403, 9607.409)(651.7688, 19793.238)(652.814, 4725.9917)
16:0 Cholesteryl ester	(629.5481, 39255.617)(630.5502, 2165.603)
TG(8:0/12:0/14:0)	(633.4996, 27918.598)(634.50256, 5683.144)(612.5145, 7778.73)
TG(6:0/12:0/16:0)	(633.4996, 27918.598)(634.50256, 5683.144)(612.5145, 7778.73)
TG(6:0/14:0/14:0)	(633.4996, 27918.598)(634.50256, 5683.144)(612.5145, 7778.73)
TG(4:0/14:0/16:0)	(633.4996, 27918.598)(634.50256, 5683.144)(612.5145, 7778.73)
TG(16:0/12:0/6:0)	(633.4996, 27918.598)(634.50256, 5683.144)(612.5146, 7517.4)
TG(14:0/14:0/6:0)	(633.4996, 27918.598)(634.50256, 5683.144)(612.5146, 7517.4)
TG(14:0/16:0/4:0)	(633.4996, 27918.598)(634.50256, 5683.144)(612.5146, 7517.4)
TG(16:0/14:0/4:0)	(633.4996, 27918.598)(634.50256, 5683.144)(612.5146, 7517.4)
20:5 Cholesteryl ester	(654.55963, 27429.486)(655.5964, 6483.1826)(656.5741, 8371.584)(657.57806, 3098.5588)(654.56036, 84948.6)(655.56323, 27509.23)(656.57153, 13217.929)(657.5779, 4477.8374)(680.57446, 8847.449)(681.5778, 5238.6)
18:2 Cholesteryl ester	(654.55994, 63978.33)(655.58594, 17842.803)(656.57324, 11829.1045)(657.57794, 3297.4585)
18:1 Cholesteryl ester	(656.25116, 27843.273)(657.2555, 5980.6006)(657.5769, 258.43)
DG(17:0/21:0/0:0)[iso2]	(657.5799, 41153.227)(658.5821, 2576.817)
DG(16:0/22:0/0:0)[iso2]	(657.5799, 41153.227)(658.5821, 2576.817)
DG(18:0/20:0/0:0)[iso2]	(657.5799, 41153.227)(658.5821, 2576.817)
DG(19:0/19:0/0:0)	(657.5799, 41153.227)(658.5821, 2576.817)
DG(20:0/18:0/0:0)	(657.5799, 41153.227)(658.5821, 2576.817)
TG(4:0/17:0/15:0)	(661.53015, 16649.85)(662.533, 2418.3765)
TG(4:0/16:0/16:0)	(661.53015, 16649.85)(662.533, 2418.3765)
TG(4:0/14:0/18:0)	(661.53015, 16649.85)(662.533, 2418.3765)
TG(16:0/16:0/4:0)	(661.53015, 16649.85)(662.533, 2418.3765)
TG(16:0/14:0/6:0)	(661.53015, 16649.85)(662.533, 2418.3765)
TG(6:0/14:0/16:0)	(661.53015, 16649.85)(662.533, 2418.3765)
TG(18:0/14:0/4:0)	(661.53015, 16649.85)(662.533, 2418.3765)
TG(14:0/16:0/6:0)	(661.53015, 16649.85)(662.533, 2418.3765)
TG(4:0/16:0/17:0)	(680.5747, 21876.994)(681.57776, 10354.845)(654.5601, 81478.586)(655.56305, 23196.314)(656.5715, 8893.901)(657.5781, 2253.5)
TG(4:0/15:0/18:0)	(680.5747, 21876.994)(681.57776, 10354.845)(654.5601, 81478.586)(655.56305, 23196.314)(656.5715, 8893.901)(657.5781, 2253.5)
22:5 Cholesteryl ester	(680.787, 21077.436)(681.7327, 6844.101)(682.5847, 1934.945)(682.5912, 74747.28)(683.59406, 23614.89)(684.5974, 3489.939)(685.6103, 620.47)(707.0554, 12558.379)(708.476, 6106.183)(709.17957, 5099.182)(709.6101, 2002.01)
SM(d16:0/17:1(10Z))	(688.54913, 11328.924)(713.2586, 7682.0444)(714.10583, 2235.168)
SM(d16:0/18:2(9Z,11E))	(704.57306, 6127.2803)(704.57446, 16507.441)(705.5775, 4264.437)(709.5296, 7084.1606)(710.5334, 1501.5272)
SM(d16:0/18:1(11E))	(704.862, 15242.805)(705.8521, 3906.3625)(705.8577, 12927.387)(706.8378, 3021.7424)(708.6051, 5167.27)(710.9411, 4153.494)(711.5441, 1495.5333)
PC(12:0/18:1(9Z))	(709.5291, 7927.3804)
PC(14:1(9Z)/16:0)	(709.5291, 7927.3804)
PC(18:1(9Z)/12:0)	(709.5291, 7927.3804)
PC(16:0/14:1(9Z))	(709.5291, 7927.3804)
PC(14:0/16:1(9Z))	(709.5291, 7927.3804)
PC(16:1(9Z)/14:0)	(709.5291, 7927.3804)
DG(20:1(11Z)/22:1(13Z)/0:0)[iso2]	(709.86206, 14098.191)(710.8693, 3409.2336)
DG(20:2(11Z,14Z)/22:0/0:0)[iso2]	(709.86206, 14098.191)(710.8693, 3409.2336)
PC(9:0/21:0)	(711.2579, 6056.182)
PC(11:0/19:0)	(711.2579, 6056.182)
PC(14:0/16:0)	(711.2579, 6056.182)
PC(19:0/11:0)	(711.2579, 6056.182)
PC(13:0/17:0)	(711.2579, 6056.182)
PC(17:0/13:0)	(711.2579, 6056.182)
PC(18:0/12:0)	(711.2579, 6056.182)
PC(15:0/15:0)	(711.2579, 6056.182)
PC(10:0/20:0)	(711.2579, 6056.182)
PC(20:0/10:0)	(711.2579, 6056.182)
PC(12:0/18:0)	(711.2579, 6056.182)
PC(16:0/14:0)	(711.2579, 6056.182)
SM(d16:0/20:1(11Z))	(732.6062, 5589.7095)(731.594, 1492.71)(735.2924, 4626.5967)(735.6225, 618.68)(739.5745, 1016.77)
SM(d18:0/18:1(9Z))	(732.6062, 5589.7095)(731.594, 1492.71)(735.2924, 4626.5967)(735.6225, 618.68)(739.5745, 1016.77)
Isopeonidin 3-O-rutinoside/Peonidin 3-O-rutinoside	(610.1777, 29902.322)(611.1781, 11467.103)(612.1761, 6610.5117)(613.1749, 738.25574)
Delphinidin 3-O-rutinoside/Cyanidin 3-O-sophoroside/Cyanidin 3,5-O-diglucoside	(611.17755, 14239.109)(612.17554, 8303.187)(613.1748, 841.91125)
Isosakuranetin	(269.0838, 1063.61)(291.066, 43701.19)
Neohesperidin/Hesperidin	(610.1777, 30706.367)(611.1781, 11886.473)
Quercetin 3-O-rutinoside	(612.1755, 7188.0156)(613.1748, 737.855)(611.1775, 12351.508)
Vanillin	(137.04417, 272550.9)(138.04732, 9984.889)(139.0482, 417.59)(157.0214, 849.80493)
Benzoic acid	(105.031815, 109870.734)(106.0344, 3536.6948)(105.46264, 140654.16)(106.03487, 5215.9937)(128.77005, 3120.0723)(129.0188, 1843.61)
Hippuric acid	(180.06313, 86541.44)(181.0661, 2142.0112)(202.04472, 36003.44)(203.04776, 385.94)
Resacetophenone	(137.04417, 272550.9)(138.04732, 9984.889)(139.0482, 417.59)(157.0214, 849.80493)
m-Coumaric acid/p-Coumaric acid	(165.05215, 2382.626)(150.14227, 2465.8022)(152.0545, 11026.961)
Rosmarinic acid	(363.56268, 77370.484)(365.5912, 88257.69)(366.1036, 10746.017)(383.0745, 21779.732)(384.07693, 582.78784)
3-Hydroxyphenylacetic acid/2-Hydroxyphenylacetic acid/2-Hydroxy-2-phenylacetic acid/4-Hydroxyphenylacetic acid	(137.04417, 272550.9)(138.04732, 9984.889)(139.0482, 417.59)(157.0214, 849.80493)
Phenacetylglycine	(194.0785, 13809.33)(216.0604, 1035.38)
5-(3',5'-dihydroxyphenyl)-?-valerolactone 3-O-glucuronide	(366.10394, 16166.016)(367.10495, 1090.3457)
Dihydrocaffeic acid 3-O-glucuronide	(362.09113, 1212.2775)(381.07483, 357744.6)(382.07764, 33410.09)(383.0745, 20255.479)(384.07693, 537.95337)
o/p-Hydroxyphenylacetic acid	(137.04417, 272550.9)(138.04732, 9984.889)(139.0482, 417.59)(157.0214, 849.80493)
4-Hydroxycinnamic acid	(165.05215, 2382.626)(150.14227, 2465.8022)(152.0545, 11026.961)
2/4/6-Hydroxyenterodiol	(301.13797, 159453.19)(302.14053, 12058.871)
Schisandrin	(415.206, 61272.32)(416.2086, 7872.955)(433.23425, 814.1979)(437.18784, 140513.22)(438.19058, 21822.838)
Pyrogallol	(149.02162, 168601.6)(150.02417, 4569.6377)
m/o/p-Cresol	(113.03332, 103070.1)(114.036125, 603.26)
3,4,5,4'-Tetramethoxystilbene	(465.3146, 267590.3)(481.28714, 12540.963)(482.28983, 1260.64)

## Sheet: QC (MoNA) - TIC UHPLC
Metabolite name	QC milk-1	QC milk-2	QC milk-3
Uracil*	5.3656e+06	5.6656e+06	5.5256e+06
L-Proline*	523081	510808	517081
Pipecolic acid*	10049	473.888	12962
L-Tyrosine*	96374	82064	169418
Guanosine*	57261	57261	57261
e-Viniferin*	50272	45157	53720
SM(d16:0/17:1(10Z))*	36972	29188	18691
PC(15:0/15:0)*	977037	950036	929036
PC(14:0/16:0)*	1494.24	1494.24	402734
Catechol*	17738.6	18548.6	18564.9
Malvidin 3-O-(6''-acetyl-galactoside)*	55189	26118	59868
Guanine*	56890	75621	85404
Hippuric acid*	176346	168346	169169
Xestoaminol C*	9042351	9355276	9775257
Dihydrocaffeic acid 3-O-glucuronide*	448848	469470	494256
DL-2-Aminooctanoic acid*	44529	40972	55319
Isobutyryl-L-carnitine*	6572193	6466427	7452580
2-Methylbutyroylcarnitine*	4168751	4039706	4722843
L-Acetylcarnitine*	907550	737602	977544
Neurine	3725568	4910946	5076804
Chrysoeriol 7-O-(6''-malonyl-glucoside)	1607.14	434353	991960
1,3-Diacetoxy-4,6,12-tetradecatriene-8,10-diyne	5229	13195	12786
Homoglutathione	5655	5558	9934
Pentaporphyrin I	10521	20804	28144
Demethylcalabaxanthone	11253	2892	8786
(9S,10E,12Z)-9-hydroperoxy-10,12-octadecadienoate	11764	11735	19917
Herculin	11903	11700	22102
Indoxyl sulfate	12383	110031	131758
Tryptophyl-Phenylalanine	13279	12731	20420
Iodotyrosine	13495	84614	92274
Vulgarol	13582	97.5132	97.5132
Salvianolic acid D	14064	8501	24861
p-Coumaroyl tartaric acid	14071	532.607	8564
Hericenone B	14208	13465	15558
6-Hydroxy-5-[(4-sulfophenyl)azo]-2-naphthalenesulfonic acid	14794	67875	68696
Valerenic acid	15740	32441	32958
3-Vinyl-1,2-dithiacyclohex-4-ene	16324	1632.41	46142
Dethiobiotin	16414	883.18	883.18
Cytosine	16707	21043	17148
2,5-Dihydro-4,5-dimethyl-2-(2-methylpropyl)thiazole	17579	12935	28908
Sodium palmitate	17936	15848	16844
Uridine	18834	18934	18634
2-Acetylthiophene	19077	19899	19885
Polyethylene glycol	20324	21688	24549
Sodium disulfite	20426	23748	26174
Arctinal	21716	52958	47099
Quercetin 3'-sulfate	21817	18975	35164
22-Acetylpriverogenin B	23591	24900	21652
S-(2-Furanylmethyl) propanethioate	24642	1203.15	1203.15
N-Hexadecanoylpyrrolidine	25836	30346	19642
2-Hydroxy-4-methoxyacetophenone 5-sulfate	26119	18518	43467
DG(14:1n5/0:0/22:6n3)	27644	21772	28070
Solacaproine	27971	22004	23511
2-Methylnaphthalene	28197	24672	35725
Avenin	28324	49403	48432
(S)-Reticuline	29169	26172	29383
MG(0:0/22:1(13Z)/0:0)	29848	42027	49323
3-Caffeoylquinic acid	29994	32518	47043
Diphenhydramine	30760	1258.97	1258.97
Epicatechin-(2alpha->7,4alpha->8)-epicatechin 3-galactoside	30878.6	592504	30878.6
Triamterene	31857	39685	38089
Methyl anthranilate	32809	31081	23002
Dulxanthone E	34456	35832	36631
Armillaricin	34777	26743	1918.02
Cer(d18:0/22:0)	35261	36641	41536
dUMP	35517	35905	46228
Sodium lactate	36260	35314	35634
Scopoletin	37867	708.851	27415
Artemoin A	38425	27928	34527
Eicosapentaenoyl ethanolamide	39416	33437	40283
Ethyl aconitate	40373	36539	32140
Mahanimbinol	40834	52639	70692
Campesterol glucoside	42209	37959	47212
6,7-Dimethoxy-7-epirosmanol	43346	284.741	284.741
3-Oxodecanoic acid glycerides	46137	55821	64338
Serylthreonine	47296	40544	64625
N-(2R-Hydroxyhexacosanoyl)-2S-amino-1,3S,4R-octadecanetriol	49125	176443	1348
Cyanidin 3-(6''-acetyl-galactoside)	49430	30560	62997
Polymaleic acid, sodium salt	51345	51057	50001
Hexathiepane	52144	53891	58893
3-Oxooctanoic acid glycerides	52946	23647	16490
L-Stachydrine	53700	64302	88227
Oleoyl glycine	54131	49326	64384
Alloxanthin	54745	70139	537.681
Ganodermic acid TQ	60498	109545	52712
1-Methoxy-4,5-dihydroniveusin A	62754	51421	63614
1,2-Epoxy-1,2,7,7',8,8',11',12'-octahydro-psi,psi-carotene	63789	61666	74073
Vanillic acid 4-sulfate	64244	66926	86288
Irilone	64785	105528	174694
(??)-(Z)-2-(5-Tetradecenyl)cyclobutanone	65339	64038	64280
Eutypine	66058	79114	72904
1-Heptadecene	68509	55541	86465
beta-Fructofuranosidase	68660	67524	75544
Dehydronuciferine	69346	76569	82213
Pyro-L-glutaminyl-L-glutamine	69861	46134	114978
PE(18:1(9Z)/18:1(9Z))	72202	75015	82772
indole-3-pyruvate	72706	40297	78441
Tetronasin	74705	1054.21	696891
3-Oxododecanoic acid glycerides	79253	100850	110502
6-trans-Piperamide-C-7-1	79945	98773	116443
Oxystearin	86327	102488	100684
Apigeninidin	87806	107897	127113
Ellagic acid glucoside	89793	88500	32249
Ceramide (d18:1/22:0)	90567	86183	105.273
DG(18:2n6/0:0/20:2n6)	90661	35013	979313
Creatinine	90793	81095	95961
[10]-Gingerdiol	90871	84837	69848
Gerberinol	92163	73308	108420
Ipomoeamarone	94740	45753	74964
5-Ethyl-2-methylpyridine	95828	30789	28887
Hydroxyvalerylcarnitine	99481	43478	41123
L-(-)-Phenylalanine	99974	31187	28174
Cyclotricuspidogenin C	101522	102503	121028
(9Z)-(13S)-12,13-epoxyoctadeca-9,11-dienoate	102740	102837	118691
3-Deoxy-D-glycero-D-galacto-2-nonulosonic acid	104153	26014	22835
4-Ethoxybenzaldehyde	105786	112222	125768
Sandalwood, yellow, oil (santalum album l.)	113087	110547	119799
LysoPE(0:0/18:0)	113238	132791	147414
DG(18:4n3/0:0/20:5n3)	118325	10856	708901
Capsiamide	121628	127552	138386
Dilauryl 3,3'-thiodipropionate	121985	111058	101567
Tridecanoic acid	126291	151063	161612
Armillaripin	126393	122148	164082
Cycloartanyl ferulate	129774	167323	322.546
3,4-dihydroxy-5-all-trans-heptaprenylbenzoate	131254	248.036	1500574
Pyrimethanil	131300	144218	158404
2-Hexylbenzothiazole	132954	29089	26703
3-octaprenyl-4-hydroxybenzoate	143141	21596	1778307
Palmitoleoyl ethanolamide	144207	155958	179865
5alpha-Androstan-3alpha,17beta-diol disulfate	152055	157044	163075
Tectorigenin 7-sulfate	160882	158367	112670
Hericenone C	161330	121711	134144
Leucine	165002	47642	37070
Cyclo(glycylglycylleucylleucylleucylprolylprolylphenylalanyl)	172351	174504	191257
Oleamide	177255	180528	209585
(S)-Homostachydrine	180068	138531	131125
Di-2-propenyl hexasulfide	180109	176466	184314
Ganoderic acid Mi	189147	148899	18.2446
Malvidin 3-(6''-acetyl-galactoside)	195080	193797	179693
Cyclohexanecarboxylic acid	195860	192460	240590
2-(Methylthiomethyl)furan	195860	192460	240590
Homocapsaicin	196016	191836	235970
Hericenone D	222187	207583	505.627
Methyl 2-propenyl pentasulfide	237154	252827	285776
1,2,4-Trithiolane	238970	249706	266633
CE(12:0)	243589	228677	191633
Debenzoylzucchini factor B	248912	207933	248728
Phosphodiesterase	273876	255840	306382
2-Acetylpyrazine	275293	77915	72801
LysoPE(0:0/24:0)	277059	211129	298733
Peonidin 3-(6''-p-coumaroyl-glucoside)	289226	283265	286361
9-Octadecenal	291444	389726	616116
4-Hydroxy-16,18-tritriacontanedione	291953	269541	331604
Oryzanol	303833	374103	276.691
3-Dehydroxycarnitine	305834	328029	477488
Esculin	306376	329603	364626
22-Angeloylbarringtogenol C	307147	322281	271804
Cer(d18:0/16:0)	310316	249899	590.823
Carnitine	323393	297977	383361
Goyaglycoside c	324406	323546	348739
Jaceosidin	326240	322299	298090
Caffeoyl tartaric acid	332351	339483	324064
Cyclopassifloic acid B	364200	393684	348030
N-(2R-Hydroxydocosanoyl)-2S-amino-1,3S,4R-octadecanetriol	404217	189829	3406823
N-(5-Methyl-3-oxohexyl)alanine	425181	138892	160306
Delphinidin 3-sambubioside	426886	478130	270503
Annoglabasin C	433510	505582	530742
LPA(18:0/0:0)	442953	445190	467832
Jurubine	453629	389466	402480
Corrinoid	454861	480454	508932
Boviquinone 4	500294	491557	183850
1,1'-(1,4-Dihydro-4-nonyl-3,5-pyridinediyl)bis[1-dodecanone]	516365	489965	437888
Piperchabamide D	518052	535462	571097
Glycyrol	531854	1344919	981511
Isorhamnetin 4'-O-glucuronide	535238	520015	319288
erythro-7,9-Tetratriacontanediol	569947	569057	604691
Phytosphingosine	589256	572842	712918
1,1'-(1,4-Dihydro-4-nonyl-3,5-pyridinediyl)bis[1-decanone]	590327	663865	944626
alpha-Linolenoyl ethanolamide	595454	592727	662533
Kaempferol 3-O-rhamnoside	616271	619916	381934
Octadecenoic acid	623986	574654	538001
Cer(d18:0/18:0)	625644	617697	708720
Oleuropein	646881	609087	550432
Panax ginseng Tetrapeptide	650644	600755	2222144
Isofucosterol glucoside	656301	608553	654089
5,3',4'-Trihydroxy-3-methoxy-6:7-methylenedioxyflavone 4'-O-glucuronide	665126	869256	712017
Coriandrinol	737129	764713	600506
Docosanamide	769502	862963	949716
Cembrene	779054	843988	868968
dihydrosterculate	794196	781036	885311
gamma-Glutamyl-L-putrescine	919085	840878	1010225
Vanilloylglycine	947385	951420	1034580
Cyananin	1000831	2670096	1853917
Cynaustine	1064486	1108596	1173534
Sphondin	1068592	1327444	1407542
Malvidin 3-alpha-L-galactoside	1115673	901846	826557
Caffeoyl aspartic acid	1188407	1387642	1381912
Dihydroferuloylglycine	1221533	1279045	1301218
N5-Hexanoylspermidine	1459955	1396022	1584254
Benzaldehyde	1535120	1550580	1725281
Decanoylcarnitine	1569622	1574113	2945212
1-[1,4-Dihydro-4-nonyl-5-(1-oxodecyl)-3-pyridinyl]-1-dodecanone	1645891	868369	1831432
9-(4-Hydroxyphenyl)-2-methoxy-1H-phenalen-1-one	2206476	2064172	2120607
Erythronic acid	2463556	761804	755375
3-Hexylpyridine	2657963	2104205	3106336
Indoxyl	2931968	1807483	2901710
L-Allothreonine	4062920	3065116	4166738
Octadecanamide	9140542	8814695	8844760
Hexadecanamide	20484044	20933318	22981408
* = confirmed by MSMS against MoNA

## Sheet: classification criteria
Sample (Farm)	Aliquot (P)	Herbage intake	Concentrate intake	Hay intake
2	2	High	Low	Medium
3	1	High	Low	Medium
6	2	High	Low	Medium
6	3	High	Low	Medium
9	2	High	Low	Medium
11	1	High	Low	Medium
5	2	High	High	Zero
5	3	High	High	Zero
1	3	High	Low	Zero
2	3	High	Low	Zero
3	2	High	Low	Zero
3	3	High	Low	Zero
4	3	High	Low	Zero
8	1	High	Low	Zero
8	2	High	Low	Zero
8	3	High	Low	Zero
9	3	High	Low	Zero
10	2	High	Low	Zero
10	3	High	Low	Zero
11	2	High	Low	Zero
11	3	High	Low	Zero
14	1	High	Low	Zero
14	2	High	Low	Zero
14	3	High	Low	Zero
6	1	Medium	High	High
4	1	Medium	Low	High
9	1	Medium	Low	High
1	1	Medium	Low	Medium
10	1	Medium	High	Zero
4	2	Zero	Low	High
5	1	Zero	High	Medium
3	4	Zero	Low	Medium
5	4	Zero	High	Zero
1	4	Zero	Low	Zero
2	4	Zero	Low	Zero
4	4	Zero	Low	Zero
6	4	Zero	Low	Zero
8	4	Zero	Low	Zero
9	4	Zero	Low	Zero
10	4	Zero	Low	Zero
11	4	Zero	Low	Zero
14	4	Zero	Low	Zero

## Sheet: OPLS-DA models hay-concentrate
								R2Y(cum)
								0.44
								Q2(cum)
								not significant
								HAY
										CONCENTRATE
										R2Y(cum)
										0.93
										Q2(cum)
										not significant
